# Supplementary material for: Genetic diversity and spatial distribution of Burkholderia mallei by core genome-based multilocus sequence typing analysis
Source: PLoS One. 2022 Jul 6;17(7):e0270499. doi: 10.1371/journal.pone.0270499 (PMC9258848; doi:10.1371/journal.pone.0270499)
Supplement: S2 Table — All listed genomes are available in public databases. (XLS) [file pone.0270499.s006.xls]

## Sheet: Bmallei_NCBI_genomes_table
S2 Table: Information on B. mallei genomes included in the analysis. All listed genomes are available in public databases.
Genome Accession(s)	Organism/Name	Strain	Status	Genus	Species	Size (Mb)	Scaffolds	Genes	Center	Release Date	Chromosomes/RefSeq	Chromosomes/INSDC	WGS	Replicons
MKIU01	Burkholderia mallei	V-120	Contig	Burkholderia	mallei	5.50744	706	5106	Volgograd Research Institute for Plague Control	2016-12-15			MKIU01
NZ_CP009741.1,NZ_CP009742.1	Burkholderia mallei	Turkey9	CompleteGenome	Burkholderia	mallei	5.77431	2	5078	USAMRIID	2017-09-22	NZ_CP009741.1,NZ_CP009742.1	CP009741.1,CP009742.1		chromosome 1:NZ_CP009741.1/CP009741.1; chromosome 2:NZ_CP009742.1/CP009742.1
JNLU01	Burkholderia mallei	Turkey9	Scaffold	Burkholderia	mallei	5.36284	31	4972	Los Alamos National Laboratory	2015-09-04			JNLU01
NZ_CP009739.1,NZ_CP009740.1	Burkholderia mallei	Turkey8	CompleteGenome	Burkholderia	mallei	5.69439	2	5010	USAMRIID	2017-09-22	NZ_CP009739.1,NZ_CP009740.1	CP009739.1,CP009740.1		chromosome 1:NZ_CP009739.1/CP009739.1; chromosome 2:NZ_CP009740.1/CP009740.1
JPGJ01	Burkholderia mallei	Turkey8	Scaffold	Burkholderia	mallei	5.57685	2	4911	Los Alamos National Laboratory	2015-09-04			JPGJ01
NZ_CP009737.1,NZ_CP009738.1	Burkholderia mallei	Turkey7	CompleteGenome	Burkholderia	mallei	5.72529	2	5044	USAMRIID	2017-09-22	NZ_CP009737.1,NZ_CP009738.1	CP009737.1,CP009738.1		chromosome 1:NZ_CP009737.1/CP009737.1; chromosome 2:NZ_CP009738.1/CP009738.1
JPGO01	Burkholderia mallei	Turkey7	Scaffold	Burkholderia	mallei	5.66956	3	5050	Los Alamos National Laboratory	2015-09-04			JPGO01
NZ_CP009735.1,NZ_CP009736.1	Burkholderia mallei	Turkey6	CompleteGenome	Burkholderia	mallei	5.74782	2	5065	USAMRIID	2017-09-22	NZ_CP009735.1,NZ_CP009736.1	CP009735.1,CP009736.1		chromosome 1:NZ_CP009735.1/CP009735.1; chromosome 2:NZ_CP009736.1/CP009736.1
JPGH01	Burkholderia mallei	Turkey6	Scaffold	Burkholderia	mallei	5.46871	3	4944	Los Alamos National Laboratory	2015-09-04			JPGH01
NZ_CP009733.1,NZ_CP009734.1	Burkholderia mallei	Turkey5	CompleteGenome	Burkholderia	mallei	5.69826	2	5049	USAMRIID	2017-09-22	NZ_CP009733.1,NZ_CP009734.1	CP009733.1,CP009734.1		chromosome 1:NZ_CP009733.1/CP009733.1; chromosome 2:NZ_CP009734.1/CP009734.1
JPGI01	Burkholderia mallei	Turkey5	Scaffold	Burkholderia	mallei	5.44524	2	4948	Los Alamos National Laboratory	2015-09-04			JPGI01
NZ_CP009731.1,NZ_CP009732.1	Burkholderia mallei	Turkey4	CompleteGenome	Burkholderia	mallei	5.7326	2	5091	USAMRIID	2017-09-22	NZ_CP009731.1,NZ_CP009732.1	CP009731.1,CP009732.1		chromosome 1:NZ_CP009731.1/CP009731.1; chromosome 2:NZ_CP009732.1/CP009732.1
JPGF01	Burkholderia mallei	Turkey4	Contig	Burkholderia	mallei	5.45658	296	5012	Los Alamos National Laboratory	2015-09-04			JPGF01
NZ_CP009729.1,NZ_CP009730.1	Burkholderia mallei	Turkey3	CompleteGenome	Burkholderia	mallei	5.66318	2	5025	USAMRIID	2017-09-22	NZ_CP009729.1,NZ_CP009730.1	CP009729.1,CP009730.1		chromosome 1:NZ_CP009729.1/CP009729.1; chromosome 2:NZ_CP009730.1/CP009730.1
JOLB01	Burkholderia mallei	Turkey3	Scaffold	Burkholderia	mallei	5.49164	17	5079	Los Alamos National Laboratory	2015-09-04			JOLB01
NZ_CP009727.1,NZ_CP009728.1	Burkholderia mallei	Turkey2	CompleteGenome	Burkholderia	mallei	5.59205	2	4912	USAMRIID	2017-09-22	NZ_CP009727.1,NZ_CP009728.1	CP009727.1,CP009728.1		chromosome 1:NZ_CP009727.1/CP009727.1; chromosome 2:NZ_CP009728.1/CP009728.1
JNUZ01	Burkholderia mallei	Turkey2	Scaffold	Burkholderia	mallei	5.50374	15	5021	Los Alamos National Laboratory	2015-09-04			JNUZ01
NZ_CP010348.1,NZ_CP010349.1	Burkholderia mallei	Turkey10	CompleteGenome	Burkholderia	mallei	5.72898	2	5102	USAMRIID	2017-09-22	NZ_CP010348.1,NZ_CP010349.1	CP010348.1,CP010349.1		chromosome 1:NZ_CP010348.1/CP010348.1; chromosome 2:NZ_CP010349.1/CP010349.1
JNOV01	Burkholderia mallei	Turkey10	Scaffold	Burkholderia	mallei	5.43545	2	4830	Los Alamos National Laboratory	2015-09-04			JNOV01
NZ_CP009725.1,NZ_CP009726.1	Burkholderia mallei	Turkey1	CompleteGenome	Burkholderia	mallei	5.59187	2	4912	USAMRIID	2017-09-22	NZ_CP009725.1,NZ_CP009726.1	CP009725.1,CP009726.1		chromosome 1:NZ_CP009725.1/CP009725.1; chromosome 2:NZ_CP009726.1/CP009726.1
JNUY01	Burkholderia mallei	Turkey1	Scaffold	Burkholderia	mallei	5.47935	2	4943	Los Alamos National Laboratory	2015-09-04			JNUY01
AWGO01	Burkholderia mallei strain_6	strain6_2	Contig	Burkholderia	mallei	5.46826	182	4869	Translational Genomics Research Institute	2014-01-31			AWGO01
NZ_CP008711.1, NZ_CP008710.1	Burkholderia mallei	strain6	Contig	Burkholderia	mallei	5.64777	2	4936	Los Alamos National Laborator	2014-04-06	NZ_CP008711.1, NZ_CP008710.1			chromosome 1: NZ_CP008711.1/CP008711.1; chromosome 2:NZ_CP008710.1/CP008710.1
AWGP01	Burkholderia mallei strain_11	strain_11	Contig	Burkholderia	mallei	5.72821	188	5079	Translational Genomics Research Institute	2014-01-31			AWGP01
JNLV01	Burkholderia mallei	SR092700I	Scaffold	Burkholderia	mallei	5.69944	2	5184	Los Alamos National Laboratory	2014-09-23			JNLV01
RBMH01	Burkholderia mallei	SCPM-O-B-7146	Contig	Burkholderia	mallei	5.69044	294	5064	SRCAMB	2018-10-09			RBMH01
RBMI01	Burkholderia mallei	SCPM-O-B-7093	Contig	Burkholderia	mallei	5.64838	290	5086	SRCAMB	2018-10-09			RBMI01
RBMJ01	Burkholderia mallei	SCPM-O-B-4688	Contig	Burkholderia	mallei	5.59473	308	4990	SRCAMB	2018-10-09			RBMJ01
RBMK01	Burkholderia mallei	SCPM-O-B-4686	Contig	Burkholderia	mallei	5.57992	250	5001	SRCAMB	2018-10-09			RBMK01
RBML01	Burkholderia mallei	SCPM-O-B-4684	Contig	Burkholderia	mallei	5.67348	340	5053	SRCAMB	2018-10-09			RBML01
RBMM01	Burkholderia mallei	SCPM-O-B-4683	Contig	Burkholderia	mallei	5.67465	301	5025	SRCAMB	2018-10-09			RBMM01
RBMN01	Burkholderia mallei	SCPM-O-B-4682	Contig	Burkholderia	mallei	5.6726	320	5045	SRCAMB	2018-10-09			RBMN01
NC_008785.1,NC_008784.1	Burkholderia mallei SAVP1	SAVP1	CompleteGenome	Burkholderia	mallei	5.2324	2	4589	TIGR	2007-01-05	NC_008785.1,NC_008784.1	CP000526.1,CP000525.1		chromosome I:NC_008785.1/CP000526.1; chromosome II:NC_008784.1/CP000525.1
AAZP01	Burkholderia mallei PRL-20	PRL-20	Contig	Burkholderia	mallei	5.66975	274	5069	TIGR	2007-04-24			AAZP01
UAVO01	Burkholderia mallei	NCTC3709	Contig	Burkholderia	mallei	5.54443	17	4871	Wellcome Sanger Institute	2018-06-16			UAVO01
JXNY01	Burkholderia mallei	NCTC 3708	Contig	Burkholderia	mallei	5.50157	229	4951	USAMRIID	2018-09-24			JXNY01
UFUG01	Burkholderia mallei	NCTC12938	Contig	Burkholderia	mallei	5.85156	4	5128	Wellcome Sanger Institute	2018-08-06			UFUG01
NC_009080.1,NC_009079.1	Burkholderia mallei NCTC 10247	NCTC 10247	CompleteGenome	Burkholderia	mallei	5.84838	2	5125	TIGR	2007-02-27	NC_009080.1,NC_009079.1	CP000548.1,CP000547.1		chromosome I:NC_009080.1/CP000548.1; chromosome II:NC_009079.1/CP000547.1
NZ_CP007802.1,NZ_CP007801.1	Burkholderia mallei NCTC 10247	NCTC 10247	CompleteGenome	Burkholderia	mallei	5.82766	2	5110	Los Alamos National Laboratory	2014-10-02	NZ_CP007802.1,NZ_CP007801.1	CP007802.1,CP007801.1		chromosome 1:NZ_CP007802.1/CP007802.1; chromosome 2:NZ_CP007801.1/CP007801.1
NC_008836.1,NC_008835.1	Burkholderia mallei NCTC 10229	NCTC 10229	CompleteGenome	Burkholderia	mallei	5.7423	2	5034	TIGR	2007-01-30	NC_008836.1,NC_008835.1	CP000546.1,CP000545.1		chromosome I:NC_008836.1/CP000546.1; chromosome II:NC_008835.1/CP000545.1
LUFO01	Burkholderia mallei	Kweiyang#4	Contig	Burkholderia	mallei	5.79852	628	5427	µFORGE	2016-04-04			LUFO01
NZ_CP009942.1,NZ_CP009943.1	Burkholderia mallei	KC_1092	Chromosome	Burkholderia	mallei	5.66195	2	4968	Los Alamos National Laboratory	2015-03-20	NZ_CP009942.1,NZ_CP009943.1	CP009942.1,CP009943.1		chromosome 1:NZ_CP009942.1/CP009942.1; chromosome 2:NZ_CP009943.1/CP009943.1
NZ_CP009931.1,NZ_CP009932.1	Burkholderia mallei	JHU	CompleteGenome	Burkholderia	mallei	5.73659	2	5071	USAMRIID	2017-09-22	NZ_CP009931.1,NZ_CP009932.1	CP009931.1,CP009932.1		chromosome 1:NZ_CP009931.1/CP009931.1; chromosome 2:NZ_CP009932.1/CP009932.1
AAIR02	Burkholderia mallei JHU	JHU	Scaffold	Burkholderia	mallei	5.89399	10	5132	TIGR	2005-07-05			AAIR02
LBFF01	Burkholderia mallei	Ivan	Contig	Burkholderia	mallei	5.65058	263	4994	µFORGE	2015-05-01			LBFF01
NZ_CP009642.1,NZ_CP009643.1	Burkholderia mallei	India86-567-2	CompleteGenome	Burkholderia	mallei	5.68645	2	5020	Los Alamos National Laboratory	2015-03-20	NZ_CP009642.1,NZ_CP009643.1	CP009642.1,CP009643.1		chromosome I:NZ_CP009642.1/CP009642.1; chromosome II:NZ_CP009643.1/CP009643.1
AAHO01	Burkholderia mallei GB8 horse 4	GB8 horse 4	Contig	Burkholderia	mallei	5.80486	181	5155	TIGR	2005-06-09			AAHO01
NZ_CP009148.1,NZ_CP009147.1	Burkholderia mallei	FMH 23344	CompleteGenome	Burkholderia	mallei	5.83554	2	5118	Los Alamos National Laboratory	2014-09-18	NZ_CP009148.1,NZ_CP009147.1	CP009148.1,CP009147.1		chromosome 1:NZ_CP009148.1/CP009148.1; chromosome 2:NZ_CP009147.1/CP009147.1
NZ_CP009929.1,NZ_CP009930.1	Burkholderia mallei	FMH	CompleteGenome	Burkholderia	mallei	5.83547	2	5119	USAMRIID	2017-09-22	NZ_CP009929.1,NZ_CP009930.1	CP009929.1,CP009930.1		chromosome 1:NZ_CP009929.1/CP009929.1; chromosome 2:NZ_CP009930.1/CP009930.1
AAIQ02	Burkholderia mallei FMH	FMH	Scaffold	Burkholderia	mallei	5.89935	12	5183	TIGR	2005-07-05			AAIQ02
NZ_CM012065.1	Burkholderia mallei	FDAARGOS_590	Chromosome	Burkholderia	mallei	5.86468	2	5146	US Food and Drug Administration	2018-11-19	NZ_CM012065.1	CM012065.1	RKJU01	chromosome 1:NZ_CM012065.1/CM012065.1
NZ_CM012066.1	Burkholderia mallei	FDAARGOS_589	Chromosome	Burkholderia	mallei	5.23251	2	4591	US Food and Drug Administration	2018-11-19	NZ_CM012066.1	CM012066.1	RKJV01	chromosome 1:NZ_CM012066.1/CM012066.1
NZ_CM012068.1	Burkholderia mallei	FDAARGOS_588	Chromosome	Burkholderia	mallei	5.63823	2	4965	US Food and Drug Administration	2018-11-19	NZ_CM012068.1	CM012068.1	RKJW01	chromosome 1:NZ_CM012068.1/CM012068.1
RKJX01	Burkholderia mallei	FDAARGOS_587	Contig	Burkholderia	mallei	5.97341	3	5225	US Food and Drug Administration	2018-11-19			RKJX01
RKJY01	Burkholderia mallei	FDAARGOS_586	Contig	Burkholderia	mallei	5.49829	2	4860	US Food and Drug Administration	2018-11-19			RKJY01
NZ_CM012067.1	Burkholderia mallei	FDAARGOS_585	Chromosome	Burkholderia	mallei	5.23343	2	4629	US Food and Drug Administration	2018-11-19	NZ_CM012067.1	CM012067.1	RKJZ01	chromosome 1:NZ_CM012067.1/CM012067.1
JPNX02	Burkholderia mallei	China5	Contig	Burkholderia	mallei	5.86986	1	5139	Los Alamos National Laboratory	2014-09-23			JPNX02
AWGN01	Burkholderia mallei China_7	China_7	Contig	Burkholderia	mallei	5.65554	197	5022	Translational Genomics Research Institute	2014-01-31			AWGN01
LUFM01	Burkholderia mallei	BURK081	Contig	Burkholderia	mallei	5.14943	215	4643	µFORGE	2016-04-04			LUFM01
LUFN01	Burkholderia mallei	BURK080	Contig	Burkholderia	mallei	5.02569	233	4478	µFORGE	2016-04-04			LUFN01
LUFQ01	Burkholderia mallei	Budapest	Contig	Burkholderia	mallei	5.00633	251	4620	µFORGE	2016-04-04			LUFQ01
NZ_CP008723.1,NZ_CP008722.1	Burkholderia mallei	BMQ	CompleteGenome	Burkholderia	mallei	5.63023	2	4964	Los Alamos National Laboratory	2014-09-18	NZ_CP008723.1,NZ_CP008722.1	CP008723.1,CP008722.1		chromosome 1:NZ_CP008723.1/CP008723.1; chromosome 2:NZ_CP008722.1/CP008722.1
NZ_CP017175.1,NZ_CP017176.1	Burkholderia mallei	Bahrain1	CompleteGenome	Burkholderia	mallei	5.78017	2	5056	Friedrich Loeffler Institut, Federal Research Institute for Animal Health	2016-09-16	NZ_CP017175.1,NZ_CP017176.1	CP017175.1,CP017176.1		chromosome 1:NZ_CP017175.1/CP017175.1; chromosome 2:NZ_CP017176.1/CP017176.1
NC_006348.1,NC_006349.2	Burkholderia mallei ATCC 23344	ATCC 23344	CompleteGenome	Burkholderia	mallei	5.83553	2	5115	TIGR	2004-09-22	NC_006348.1,NC_006349.2	CP000010.1,CP000011.2		chromosome 1:NC_006348.1/CP000010.1; chromosome 2:NC_006349.2/CP000011.2
AAHN02	Burkholderia mallei ATCC 10399	ATCC 10399	Scaffold	Burkholderia	mallei	5.93808	63	5176	TIGR	2005-06-09			AAHN02
AWGS01	Burkholderia mallei A193	A193	Contig	Burkholderia	mallei	5.09839	185	4514	Translational Genomics Research Institute	2014-01-31			AWGS01
AWGR01	Burkholderia mallei A188	A188	Contig	Burkholderia	mallei	5.03271	172	4480	Translational Genomics Research Institute	2014-01-31			AWGR01
NZ_CP008711.1,NZ_CP008710.1	Burkholderia mallei	6	CompleteGenome	Burkholderia	mallei	5.64777	2	4936	Los Alamos National Laboratory	2014-09-18	NZ_CP008711.1,NZ_CP008710.1	CP008711.1,CP008710.1		chromosome 1:NZ_CP008711.1/CP008711.1; chromosome 2:NZ_CP008710.1/CP008710.1
MDJV01	Burkholderia mallei	3712	Scaffold	Burkholderia	mallei	5.54352	215	4876	ICAR-National Research Centre on Equines	2016-08-29			MDJV01
MDTH01	Burkholderia mallei	3076	Contig	Burkholderia	mallei	5.55686	250	4901	ICAR-National Research Centre on Equines	2016-10-23			MDTH01
NZ_CP008704.1,NZ_CP008705.1	Burkholderia mallei	23344	CompleteGenome	Burkholderia	mallei	5.62529	2	4965	Los Alamos National Laboratory	2014-09-18	NZ_CP008704.1,NZ_CP008705.1	CP008704.1,CP008705.1		chromosome 1:NZ_CP008704.1/CP008704.1; chromosome 2:NZ_CP008705.1/CP008705.1
NZ_CP009707.1,NZ_CP009708.1	Burkholderia mallei	2002734306	CompleteGenome	Burkholderia	mallei	5.40916	2	4790	Los Alamos National Laboratory	2015-03-20	NZ_CP009707.1,NZ_CP009708.1	CP009707.1,CP009708.1		chromosome I:NZ_CP009707.1/CP009707.1; chromosome II:NZ_CP009708.1/CP009708.1
NZ_CP009337.1,NZ_CP009338.1	Burkholderia mallei	2002734299	CompleteGenome	Burkholderia	mallei	5.74234	2	5032	Los Alamos National Laboratory	2015-03-20	NZ_CP009337.1,NZ_CP009338.1	CP009337.1,CP009338.1		chromosome 1:NZ_CP009337.1/CP009337.1; chromosome 2:NZ_CP009338.1/CP009338.1
AANX02	Burkholderia mallei 2002721280	2002721280	Scaffold	Burkholderia	mallei	5.69817	131	5007	TIGR	2006-02-14			AANX02
JXNX01	Burkholderia mallei	2002721277	Contig	Burkholderia	mallei	5.62786	264	5013	USAMRIID	2018-09-24			JXNX01
NZ_CP010065.1,NZ_CP010066.1	Burkholderia mallei	2002721276	CompleteGenome	Burkholderia	mallei	5.78044	2	5058	Los Alamos National Laboratory	2015-03-20	NZ_CP010065.1,NZ_CP010066.1	CP010065.1,CP010066.1		chromosome 1:NZ_CP010065.1/CP010065.1; chromosome 2:NZ_CP010066.1/CP010066.1
JXQN01	Burkholderia mallei	2002721274	Contig	Burkholderia	mallei	5.56836	376	4971	USAMRIID	2017-10-11			JXQN01
AWGQ01	Burkholderia mallei 2000031281	2000031281	Contig	Burkholderia	mallei	5.64414	189	4982	Translational Genomics Research Institute	2014-01-31			AWGQ01
JXDK01	Burkholderia mallei	2000031066	Contig	Burkholderia	mallei	5.12651	209	4624	USAMRIID	2018-09-24			JXDK01
JXNW01	Burkholderia mallei	2000031065	Contig	Burkholderia	mallei	5.45819	270	4929	USAMRIID	2018-09-24			JXNW01
NZ_CP008732.1,NZ_CP008731.1	Burkholderia mallei	2000031063	CompleteGenome	Burkholderia	mallei	5.87493	2	5144	Los Alamos National Laboratory	2014-09-18	NZ_CP008732.1,NZ_CP008731.1	CP008732.2,CP008731.2		chromosome 1:NZ_CP008732.1/CP008732.2; chromosome 2:NZ_CP008731.1/CP008731.2
FXLG01	Burkholderia mallei	16-2438_BM#8	Scaffold	Burkholderia	mallei	5.68713	72	5121	ANSES	2017-05-10			FXLG01
NZ_CP009587.1,NZ_CP009588.1	Burkholderia mallei	11	CompleteGenome	Burkholderia	mallei	5.91313	2	5185	Los Alamos National Laboratory	2015-03-20	NZ_CP009587.1,NZ_CP009588.1	CP009587.1,CP009588.1		chromosome I:NZ_CP009587.1/CP009587.1; chromosome II:NZ_CP009588.1/CP009588.1
LUFP01	Burkholderia mallei	102	Contig	Burkholderia	mallei	5.44534	204	4856	µFORGE	2016-04-04			LUFP01
