# Supplementary material for: Genetic diversity and spatial distribution of Burkholderia mallei by core genome-based multilocus sequence typing analysis
Source: PLoS One. 2022 Jul 6;17(7):e0270499. doi: 10.1371/journal.pone.0270499 (PMC9258848; doi:10.1371/journal.pone.0270499)
Supplement: S3 Table — (CSV) [file pone.0270499.s007.csv]

Target	Gene	Start	Length	Product	Orientation
BMA_RS00005	dnaA	24	1602	chromosomal replication initiator protein DnaA	forward
BMA_RS00030		7823	5484	VCBS repeat-containing protein	reverse
BMA_RS00040		13884	3267	hypothetical protein	reverse
BMA_RS00050		18353	342	hypothetical protein	reverse
BMA_RS00055		18754	378	hypothetical protein	reverse
BMA_RS00060		19418	375	hypothetical protein	reverse
BMA_RS00065		20033	246	hypothetical protein	reverse
BMA_RS00130		37743	393	hypothetical protein	reverse
BMA_RS00195		54620	1290	polysaccharide biosynthesis/export family protein	forward
BMA_RS00200		56090	1245	glycosyltransferase family 4 protein	forward
BMA_RS00205		57363	1023	hypothetical protein	reverse
BMA_RS00220	lipB	61308	774	lipoyl(octanoyl) transferase LipB	reverse
BMA_RS00260		68096	1200	VanZ family protein	reverse
BMA_RS00430	can	107646	771	carbonate dehydratase	forward
BMA_RS00510		125291	555	YaeQ family protein	forward
BMA_RS00515		126045	417	VOC family protein	reverse
BMA_RS00520	ada	126863	1095	bifunctional DNA-binding transcriptional regulator/O6-methylguanine-DNA methyltransferase Ada	forward
BMA_RS00525		127954	942	DNA-3-methyladenine glycosylase 2 family protein	forward
BMA_RS00530		129055	1614	glutamate--cysteine ligase	forward
BMA_RS00535		130687	1449	RNA polymerase sigma factor RpoD/SigA	reverse
BMA_RS00540		132399	549	hypothetical protein	reverse
BMA_RS00545		133540	570	Spy/CpxP family protein refolding chaperone	reverse
BMA_RS00550		134212	969	LysR family transcriptional regulator	reverse
BMA_RS00555		135323	1095	polyamine ABC transporter substrate-binding protein	forward
BMA_RS00560		136446	1113	histone deacetylase	forward
BMA_RS00565	aguB	137569	876	N-carbamoylputrescine amidase	forward
BMA_RS00570		138581	411	hypothetical protein	reverse
BMA_RS00580		140554	285	hypothetical protein	reverse
BMA_RS00585		140835	483	DUF2778 domain-containing protein	reverse
BMA_RS00635	dprA	151707	1191	DNA-processing protein DprA	reverse
BMA_RS00775		182093	915	EcsC family protein	reverse
BMA_RS00830		193224	303	hypothetical protein	reverse
BMA_RS01020		239372	633	gamma-glutamylcyclotransferase	reverse
BMA_RS01175		274532	465	DUF4377 domain-containing protein	reverse
BMA_RS01180		275292	1683	metallophosphoesterase family protein	forward
BMA_RS01205		281742	1743	PAS domain-containing methyl-accepting chemotaxis protein	reverse
BMA_RS01295	moaC	302105	507	cyclic pyranopterin monophosphate synthase MoaC	reverse
BMA_RS01305		304800	624	DUF2946 family protein	reverse
BMA_RS01495		344791	792	metal ABC transporter permease	reverse
BMA_RS01580	xylB	363254	1473	xylulokinase	reverse
BMA_RS01635		376831	504	Lrp/AsnC family transcriptional regulator	forward
BMA_RS01650		379125	1569	DUF72 domain-containing protein	reverse
BMA_RS01690		388896	555	bifunctional tRNA (adenosine(37)-N6)-threonylcarbamoyltransferase complex ATPase subunit type 1 TsaE/phosphotransferase	reverse
BMA_RS01800		410120	1815	sigma-54-dependent Fis family transcriptional regulator	forward
BMA_RS01820		415890	609	ribosome-associated protein	forward
BMA_RS01930		436628	654	ABC transporter permease	reverse
BMA_RS01950	mltB	440901	1296	lytic murein transglycosylase B	forward
BMA_RS02070		468664	264	hypothetical protein	reverse
BMA_RS02105		477714	1845	tetratricopeptide repeat protein	forward
BMA_RS02205		502837	261	hypothetical protein	forward
BMA_RS02210		503120	477	hypothetical protein	forward
BMA_RS02215		503852	216	hypothetical protein	reverse
BMA_RS02220		504767	252	GlsB/YeaQ/YmgE family stress response membrane protein	forward
BMA_RS02225		505305	489	hypothetical protein	reverse
BMA_RS02230		505790	1251	exo-alpha-sialidase	reverse
BMA_RS02235		507049	2337	TonB-dependent receptor	reverse
BMA_RS02240		509532	390	DUF2946 domain-containing protein	reverse
BMA_RS26000		510127	147	hypothetical protein	forward
BMA_RS02245		510534	594	chorismate mutase	forward
BMA_RS02250		511124	159	glycosyl transferase family 2	reverse
BMA_RS02275		515102	183	hypothetical protein	reverse
BMA_RS02325		526945	672	integrase arm-type DNA-binding domain-containing protein	reverse
BMA_RS02660		588669	222	hypothetical protein	reverse
BMA_RS02685		594828	933	hypothetical protein	forward
BMA_RS02700		597652	1149	branched-chain amino acid ABC transporter substrate-binding protein	reverse
BMA_RS02715		600775	1047	flippase-like domain-containing protein	reverse
BMA_RS02720	hpnK	601818	888	hopanoid biosynthesis-associated protein HpnK	reverse
BMA_RS02725	hpnJ	602709	1422	hopanoid biosynthesis associated radical SAM protein HpnJ	reverse
BMA_RS02730	hpnI	604242	1179	bacteriohopanetetrol glucosamine biosynthesis glycosyltransferase HpnI	reverse
BMA_RS02735		606095	1011	LLM class flavin-dependent oxidoreductase	forward
BMA_RS02740		607541	1029	alpha/beta hydrolase	reverse
BMA_RS02745		608634	423	hypothetical protein	forward
BMA_RS02750	pdxY	609092	864	pyridoxal kinase PdxY	forward
BMA_RS02755		610625	2103	phospholipase C, phosphocholine-specific	forward
BMA_RS02825	astE	624161	1050	succinylglutamate desuccinylase	forward
BMA_RS02870		632677	450	bacteriohemerythrin	forward
BMA_RS02900	sufD	636880	1236	Fe-S cluster assembly protein SufD	reverse
BMA_RS02905		638120	570	ATP-binding cassette domain-containing protein	reverse
BMA_RS02935		645925	690	Crp/Fnr family transcriptional regulator	forward
BMA_RS02940		646591	1317	hypothetical protein	reverse
BMA_RS03055	hutC	672659	696	histidine utilization repressor	forward
BMA_RS03115		685137	255	CysB family transcriptional regulator	forward
BMA_RS03260	cobC	713700	600	alpha-ribazole phosphatase	forward
BMA_RS03275		716382	1053	threonine-phosphate decarboxylase	reverse
BMA_RS03280		717427	933	cobalamin biosynthesis protein	reverse
BMA_RS03290		718938	1590	cobyric acid synthase	forward
BMA_RS03405		749908	711	molecular chaperone	reverse
BMA_RS03410		750626	519	spore coat U domain-containing protein	reverse
BMA_RS03415		751518	1011	spore coat U domain-containing protein	forward
BMA_RS03420		752701	816	helix-turn-helix domain-containing protein	reverse
BMA_RS03425		753699	756	class I SAM-dependent methyltransferase	forward
BMA_RS03480		768473	897	GIY-YIG nuclease family protein	reverse
BMA_RS03485		769348	390	helix-turn-helix domain-containing protein	reverse
BMA_RS03540		781622	699	response regulator	forward
BMA_RS03755		829623	261	hypothetical protein	reverse
BMA_RS03800		837004	114	hypothetical protein	forward
BMA_RS03825		840447	591	restriction endonuclease fold toxin 5 domain-containing protein	reverse
BMA_RS03835		841379	507	DUF4123 domain-containing protein	reverse
BMA_RS03840		841882	426	PAAR domain-containing protein	reverse
BMA_RS03850		843053	1893	SAM-dependent methyltransferase	forward
BMA_RS03855		845012	1461	PLP-dependent aminotransferase family protein	reverse
BMA_RS03860		846695	378	nuclear transport factor 2 family protein	forward
BMA_RS03865		847096	579	flavodoxin family protein	forward
BMA_RS03870	treY	847889	2793	malto-oligosyltrehalose synthase	reverse
BMA_RS03875	malQ	850678	2223	4-alpha-glucanotransferase	reverse
BMA_RS03880	treZ	852897	1743	malto-oligosyltrehalose trehalohydrolase	reverse
BMA_RS03885	glgX	854666	2109	glycogen debranching protein GlgX	reverse
BMA_RS03895	treS	859036	3396	maltose alpha-D-glucosyltransferase	reverse
BMA_RS03900		862428	3348	alpha-1,4-glucan--maltose-1-phosphate maltosyltransferase	reverse
BMA_RS03910		866329	1479	PHB depolymerase family esterase	reverse
BMA_RS03920		868515	219	hypothetical protein	reverse
BMA_RS03925		869218	312	hypothetical protein	reverse
BMA_RS03930		869712	324	hypothetical protein	forward
BMA_RS03935		870319	1425	hypothetical protein	forward
BMA_RS03940		872010	978	LysR family transcriptional regulator	forward
BMA_RS03945		873401	783	response regulator transcription factor	forward
BMA_RS03950		874367	216	DUF3955 domain-containing protein	forward
BMA_RS03955		874593	372	YcgJ family protein	forward
BMA_RS03960		875016	336	hypothetical protein	reverse
BMA_RS03970		875958	696	response regulator transcription factor	forward
BMA_RS03975		877029	3273	YadA-like family protein	forward
BMA_RS03980		880382	711	OmpA family protein	forward
BMA_RS03985		881094	1530	hypothetical protein	forward
BMA_RS03990		882640	345	H-NS histone family protein	forward
BMA_RS03995		883407	243	hypothetical protein	reverse
BMA_RS04000		883695	561	SCO family protein	reverse
BMA_RS04005		884290	489	hypothetical protein	reverse
BMA_RS04010		884805	2403	RICIN domain-containing protein	reverse
BMA_RS04015		887460	234	hypothetical protein	reverse
BMA_RS26225		888740	129	hypothetical protein	reverse
BMA_RS04030	tssF	889862	1851	type VI secretion system baseplate subunit TssF	forward
BMA_RS04035		891740	1416	hypothetical protein	reverse
BMA_RS04040		893179	267	PAAR domain-containing protein	reverse
BMA_RS04045		893705	228	hypothetical protein	reverse
BMA_RS04050		893966	2808	type VI secretion system tip protein VgrG	forward
BMA_RS04055		896776	834	DUF4123 domain-containing protein	forward
BMA_RS04285		948868	936	branched-chain amino acid ABC transporter permease	forward
BMA_RS04335		961982	882	MurR/RpiR family transcriptional regulator	forward
BMA_RS04425		985938	1767	efflux transporter outer membrane subunit	reverse
BMA_RS04500		1000993	309	hypothetical protein	reverse
BMA_RS04505		1001358	1905	efflux transporter outer membrane subunit	reverse
BMA_RS04510		1003265	3171	efflux RND transporter permease subunit	reverse
BMA_RS04515		1006432	1116	efflux RND transporter periplasmic adaptor subunit	reverse
BMA_RS04520		1007756	621	TetR/AcrR family transcriptional regulator	forward
BMA_RS04525		1008669	1740	ClcB-like voltage-gated chloride channel protein	reverse
BMA_RS04530		1010518	1071	YeiH family putative sulfate export transporter	reverse
BMA_RS04535		1011699	894	LysR family transcriptional regulator	forward
BMA_RS04540		1012654	375	SdpI family protein	reverse
BMA_RS04545		1013324	765	TIM barrel protein	forward
BMA_RS04550		1014172	990	sugar kinase	forward
BMA_RS04555		1015246	1278	MFS transporter	forward
BMA_RS04565		1018103	1044	LacI family DNA-binding transcriptional regulator	forward
BMA_RS04570		1019204	789	YhfC family intramembrane metalloprotease	forward
BMA_RS04575		1020007	363	DUF3022 domain-containing protein	forward
BMA_RS04580		1020735	435	PGDYG domain-containing protein	reverse
BMA_RS04585		1021360	1026	depolymerase	forward
BMA_RS04590		1022823	516	Spy/CpxP family protein refolding chaperone	reverse
BMA_RS04610		1025262	462	Lrp/AsnC family transcriptional regulator	forward
BMA_RS04615		1025778	1083	hypothetical protein	forward
BMA_RS04620		1026890	324	hypothetical protein	reverse
BMA_RS04625		1027673	1101	saccharopine dehydrogenase NADP-binding domain-containing protein	forward
BMA_RS04630		1028976	621	ATP-binding protein	reverse
BMA_RS04635	cydX	1029593	162	cytochrome bd-I oxidase subunit CydX	reverse
BMA_RS04640	corA	1029959	978	magnesium/cobalt transporter CorA	forward
BMA_RS04645		1030944	291	YciI family protein	reverse
BMA_RS04650		1031301	291	hypothetical protein	reverse
BMA_RS04655		1031786	441	lipoprotein	forward
BMA_RS04660		1032875	228	hypothetical protein	reverse
BMA_RS04665		1033946	2427	mechanosensitive ion channel family protein	reverse
BMA_RS04670		1036736	2133	4Fe-4S binding protein	reverse
BMA_RS04675		1038927	495	cytochrome c5 family protein	reverse
BMA_RS04680		1039443	405	hypothetical protein	reverse
BMA_RS04685		1039850	270	hypothetical protein	reverse
BMA_RS04690		1040130	531	nitrous oxide reductase accessory protein NosL	reverse
BMA_RS04695		1040657	837	ABC transporter permease	reverse
BMA_RS04700		1041490	915	ABC transporter ATP-binding protein	reverse
BMA_RS04705		1042401	1251	nitrous oxide reductase family maturation protein NosD	reverse
BMA_RS04710		1043824	1983	nitrous-oxide reductase	reverse
BMA_RS04715		1046442	1059	FAD:protein FMN transferase	forward
BMA_RS04720		1047522	1005	ABC transporter ATP-binding protein	forward
BMA_RS04725		1048523	741	ABC transporter permease	forward
BMA_RS04730		1049438	1590	HAMP domain-containing protein	forward
BMA_RS04735		1051222	411	hypothetical protein	forward
BMA_RS04740	dhaK	1051848	1713	dihydroxyacetone kinase subunit DhaK	forward
BMA_RS04745		1053935	1050	hypothetical protein	reverse
BMA_RS04750		1054984	999	Rieske 2Fe-2S domain-containing protein	reverse
BMA_RS04755		1055989	1335	cation:proton antiporter	reverse
BMA_RS04760		1057409	1443	tryptophan 7-halogenase	reverse
BMA_RS04765		1058828	201	hypothetical protein	forward
BMA_RS04770		1058989	597	hypothetical protein	reverse
BMA_RS04775		1059734	519	hypothetical protein	forward
BMA_RS04785		1061786	186	hypothetical protein	reverse
BMA_RS04790		1062434	762	hypothetical protein	forward
BMA_RS04795		1063498	1089	PHB depolymerase family esterase	reverse
BMA_RS04800		1064785	285	hypothetical protein	reverse
BMA_RS04805		1065171	468	MEKHLA domain-containing protein	forward
BMA_RS04820		1068734	771	molecular chaperone	forward
BMA_RS04825		1069562	2502	fimbrial biogenesis outer membrane usher protein	forward
BMA_RS04830		1072054	972	type 1 fimbrial protein	forward
BMA_RS04840		1074197	3039	YadA-like family protein	forward
BMA_RS04845		1077952	183	hypothetical protein	reverse
BMA_RS04850		1078693	384	hypothetical protein	forward
BMA_RS04855		1079374	666	response regulator transcription factor	forward
BMA_RS04860		1080039	147	hypothetical protein	forward
BMA_RS04895		1086802	315	hypothetical protein	reverse
BMA_RS04900		1087016	1554	collagen-like triple helix repeat-containing protein	forward
BMA_RS05010		1118136	903	LysR family transcriptional regulator	reverse
BMA_RS05095		1130447	2121	lipoprotein	forward
BMA_RS05245		1163313	225	MbtH family NRPS accessory protein	reverse
BMA_RS05395		1196525	1185	MFS transporter	forward
BMA_RS05430		1205424	627	precorrin-8X methylmutase	forward
BMA_RS05475		1213069	1242	ATP-binding protein	reverse
BMA_RS05505		1223107	1617	cobyrinate a,c-diamide synthase	forward
BMA_RS05530		1234989	9894	non-ribosomal peptide synthetase	reverse
BMA_RS05605		1260271	1005	ABC transporter permease	reverse
BMA_RS05615		1262869	948	substrate-binding domain-containing protein	reverse
BMA_RS05625		1264956	468	hypothetical protein	forward
BMA_RS05700	nodI	1278973	915	nodulation factor ABC transporter ATP-binding protein NodI	forward
BMA_RS05970		1332294	171	hypothetical protein	reverse
BMA_RS05980	hfq	1333031	612	RNA chaperone Hfq	forward
BMA_RS06015		1340217	921	type II secretion system F family protein	reverse
BMA_RS06225		1389800	207	hypothetical protein	reverse
BMA_RS06235		1391905	195	hypothetical protein	forward
BMA_RS06345	rpoS	1413082	1080	RNA polymerase sigma factor RpoS	reverse
BMA_RS06360	surE	1416040	762	5'/3'-nucleotidase SurE	reverse
BMA_RS06435		1431165	282	hypothetical protein	reverse
BMA_RS06440		1431443	399	carboxymuconolactone decarboxylase family protein	reverse
BMA_RS06605		1462824	1026	zf-HC2 domain-containing protein	reverse
BMA_RS06610		1463839	708	RNA polymerase sigma factor	reverse
BMA_RS06665		1472949	264	hypothetical protein	reverse
BMA_RS06810		1503340	1305	FAD-dependent oxidoreductase	forward
BMA_RS07035		1555794	294	hypothetical protein	forward
BMA_RS07055	mscL	1560144	432	large conductance mechanosensitive channel protein MscL	forward
BMA_RS07280	uppS	1609209	783	di-trans,poly-cis-decaprenylcistransferase	reverse
BMA_RS07315		1617440	1692	pseudouridine synthase	forward
BMA_RS07415		1644291	1350	uracil-DNA glycosylase	reverse
BMA_RS07420	rimI	1645627	498	ribosomal protein S18-alanine N-acetyltransferase	reverse
BMA_RS07595		1681287	2769	ATP-grasp domain-containing protein	reverse
BMA_RS07735		1723541	606	hypothetical protein	forward
BMA_RS07750		1726159	243	hypothetical protein	forward
BMA_RS07835		1742354	1299	hypothetical protein	forward
BMA_RS26245		1745664	288	hypothetical protein	forward
BMA_RS07955	lolD	1766669	750	lipoprotein-releasing ABC transporter ATP-binding protein LolD	reverse
BMA_RS08080	aceF	1794894	1590	dihydrolipoyllysine-residue acetyltransferase	reverse
BMA_RS08090		1799444	222	hypothetical protein	reverse
BMA_RS08245		1842971	1527	CoA transferase	reverse
BMA_RS08275		1850461	213	glycine zipper 2TM domain-containing protein	forward
BMA_RS08280		1850925	225	lipoprotein	forward
BMA_RS08305	recB	1858157	3813	exodeoxyribonuclease V subunit beta	reverse
BMA_RS08315		1865523	720	hypothetical protein	forward
BMA_RS08345		1870685	1056	Fe(3+) ABC transporter substrate-binding protein	forward
BMA_RS08370		1876422	642	NAD(P)H-binding protein	reverse
BMA_RS08430		1888975	621	hypothetical protein	forward
BMA_RS08680		1939036	252	hypothetical protein	forward
BMA_RS08705		1941832	939	UDP-2,3-diacylglucosamine diphosphatase	forward
BMA_RS08750		1952727	1395	amidase	reverse
BMA_RS08900		1981856	291	hypothetical protein	reverse
BMA_RS08935		1988173	237	hypothetical protein	reverse
BMA_RS09055		2016901	5178	DNA translocase FtsK	forward
BMA_RS09060		2022224	189	hypothetical protein	reverse
BMA_RS09070		2023667	225	hypothetical protein	reverse
BMA_RS09150		2040730	1551	sodium:solute symporter	reverse
BMA_RS09210		2053556	564	helix-turn-helix domain-containing protein	reverse
BMA_RS09215		2054251	783	aldolase	forward
BMA_RS09255		2061351	189	hypothetical protein	forward
BMA_RS09300		2069477	951	branched-chain amino acid ABC transporter permease	reverse
BMA_RS09320		2074696	966	SDR family oxidoreductase	reverse
BMA_RS09330		2076563	1842	glycosyltransferase	reverse
BMA_RS09360		2084853	834	ABC transporter permease	reverse
BMA_RS09370	rfbC	2086606	552	dTDP-4-dehydrorhamnose 3,5-epimerase	reverse
BMA_RS09410	ruvX	2094334	441	Holliday junction resolvase RuvX	reverse
BMA_RS26255		2096767	228	hypothetical protein	forward
BMA_RS09450		2101237	1047	hypothetical protein	reverse
BMA_RS26040		2102660	165	hypothetical protein	reverse
BMA_RS09470		2105208	969	hypothetical protein	reverse
BMA_RS09620		2141029	225	hypothetical protein	forward
BMA_RS09645		2146251	315	hypothetical protein	forward
BMA_RS09650		2147127	981	LysR family transcriptional regulator	forward
BMA_RS09725		2164696	270	hypothetical protein	reverse
BMA_RS09845		2181521	1140	porin	forward
BMA_RS10030		2215401	858	carbohydrate ABC transporter permease	reverse
BMA_RS10050	pgl	2220606	681	6-phosphogluconolactonase	forward
BMA_RS10055		2221264	1926	bifunctional transcriptional regulator/glucokinase	forward
BMA_RS10100	hemL	2230293	1527	glutamate-1-semialdehyde 2,1-aminomutase	forward
BMA_RS10265	urtC	2262422	1023	urea ABC transporter permease subunit UrtC	forward
BMA_RS10300	ureE	2268835	555	urease accessory protein UreE	forward
BMA_RS10400		2288958	1947	ATP-binding cassette domain-containing protein	forward
BMA_RS10465		2308657	459	RidA family protein	reverse
BMA_RS10475		2310623	489	hypothetical protein	reverse
BMA_RS10585		2334628	219	hypothetical protein	forward
BMA_RS10590		2335044	510	DUF192 domain-containing protein	forward
BMA_RS10595	fusA	2335854	2115	elongation factor G	forward
BMA_RS10600		2338417	1053	hypothetical protein	reverse
BMA_RS10605		2339706	1179	pentapeptide repeat-containing protein	forward
BMA_RS10610		2341224	846	aldo/keto reductase	reverse
BMA_RS10615		2342238	747	GntR family transcriptional regulator	forward
BMA_RS10620		2343700	1362	helix-turn-helix domain-containing protein	forward
BMA_RS10630	mdtD	2345601	1440	multidrug transporter subunit MdtD	forward
BMA_RS10635		2347412	288	hypothetical protein	reverse
BMA_RS10640		2347683	1275	EAL domain-containing protein	forward
BMA_RS10645		2349089	606	class I SAM-dependent methyltransferase	reverse
BMA_RS10650		2350218	1023	2-dehydropantoate 2-reductase	reverse
BMA_RS10655		2351256	528	DUF962 domain-containing protein	reverse
BMA_RS10660		2351868	756	Crp/Fnr family transcriptional regulator	forward
BMA_RS10665	chrA	2352857	1206	chromate efflux transporter	forward
BMA_RS10690		2358486	231	hypothetical protein	forward
BMA_RS10725	clpS	2364419	315	ATP-dependent Clp protease adapter ClpS	forward
BMA_RS10795	gmhA	2385635	594	D-sedoheptulose 7-phosphate isomerase	reverse
BMA_RS10815		2389128	936	hypothetical protein	reverse
BMA_RS26050		2425630	162	hypothetical protein	forward
BMA_RS11060		2449990	240	hypothetical protein	forward
BMA_RS11175		2474270	369	hypothetical protein	forward
BMA_RS11220		2483128	663	paraquat-inducible protein	reverse
BMA_RS11315		2504428	816	DUF1045 domain-containing protein	reverse
BMA_RS11320	phnF	2505233	777	phosphonate metabolism transcriptional regulator PhnF	reverse
BMA_RS11440		2530331	222	hypothetical protein	reverse
BMA_RS11545		2550353	192	hypothetical protein	forward
BMA_RS11595		2560639	792	outer membrane protein assembly factor BamE	reverse
BMA_RS11615		2563831	1323	C4-dicarboxylate transporter DctA	reverse
BMA_RS11700		2581491	618	phosphatidylglycerophosphatase A	forward
BMA_RS11730	araG	2586943	1512	L-arabinose ABC transporter ATP-binding protein AraG	reverse
BMA_RS11800		2602638	561	TlpA family protein disulfide reductase	forward
BMA_RS11845		2610574	450	histone H1-like DNA-binding protein	reverse
BMA_RS11955		2629236	927	hypothetical protein	forward
BMA_RS11970		2632939	204	hypothetical protein	reverse
BMA_RS26265		2646362	567	hypothetical protein	forward
BMA_RS12040		2646894	480	DUF721 domain-containing protein	forward
BMA_RS12180		2678362	1278	SGNH/GDSL hydrolase family protein	reverse
BMA_RS12185	paaA	2680826	999	1,2-phenylacetyl-CoA epoxidase subunit A	forward
BMA_RS12190	paaB	2681887	285	1,2-phenylacetyl-CoA epoxidase subunit B	forward
BMA_RS12195	paaC	2682182	804	phenylacetate-CoA oxygenase subunit PaaC	forward
BMA_RS12200	paaJ	2683021	621	phenylacetate-CoA oxygenase subunit PaaJ	forward
BMA_RS12205	paaK	2683643	1089	phenylacetate-CoA oxygenase/reductase subunit PaaK	forward
BMA_RS12210		2684853	831	DUF1835 domain-containing protein	forward
BMA_RS12215		2685710	600	TetR family transcriptional regulator	forward
BMA_RS12220		2686551	648	GNAT family N-acetyltransferase	forward
BMA_RS12225		2687317	516	Lrp/AsnC family transcriptional regulator	reverse
BMA_RS12230	hppD	2687984	1098	4-hydroxyphenylpyruvate dioxygenase	forward
BMA_RS12235		2689317	198	outer membrane protein	reverse
BMA_RS12245		2693900	2271	NADP-dependent malic enzyme	reverse
BMA_RS12250		2696699	687	orotate phosphoribosyltransferase	forward
BMA_RS12255		2697687	597	YbhB/YbcL family Raf kinase inhibitor-like protein	forward
BMA_RS12260		2698666	576	flavodoxin family protein	forward
BMA_RS12265	argC	2699394	945	N-acetyl-gamma-glutamyl-phosphate reductase	forward
BMA_RS12270		2700813	1374	DUF2957 domain-containing protein	forward
BMA_RS12275		2702313	1251	DUF2957 domain-containing protein	forward
BMA_RS12280		2703583	831	OmpW family protein	forward
BMA_RS12325		2715084	327	divalent-cation tolerance protein CutA	reverse
BMA_RS12575		2754445	1137	DUF1700 domain-containing protein	reverse
BMA_RS12620		2763478	879	branched-chain amino acid ABC transporter permease	forward
BMA_RS12695		2782436	522	DUF2938 domain-containing protein	reverse
BMA_RS12730		2788381	297	type II toxin-antitoxin system RelE/ParE family toxin	forward
BMA_RS12735		2788680	357	putative addiction module antidote protein	forward
BMA_RS12745		2790132	498	terminase	reverse
BMA_RS12785		2795919	1209	Do family serine endopeptidase	forward
BMA_RS12955		2825593	4704	glutamate synthase subunit alpha	reverse
BMA_RS13075	fliO	2854673	666	flagellar biosynthetic protein FliO	reverse
BMA_RS13080	fliN	2855335	498	flagellar motor switch protein FliN	reverse
BMA_RS13090	fliL	2856846	498	flagellar basal body-associated protein FliL	reverse
BMA_RS13155	gspI	2870200	411	type II secretion system minor pseudopilin GspI	reverse
BMA_RS13205		2881538	204	cold-shock protein	reverse
BMA_RS13235		2885709	801	BON domain-containing protein	reverse
BMA_RS13270		2892792	576	hypothetical protein	forward
BMA_RS13300		2898596	306	hypothetical protein	forward
BMA_RS13380	tagF	2917306	990	type VI secretion system-associated protein TagF	forward
BMA_RS13395	tssH	2920642	2694	type VI secretion system ATPase TssH	reverse
BMA_RS13400	tssG	2923369	1101	type VI secretion system baseplate subunit TssG	reverse
BMA_RS13455		2935827	813	flagellar biosynthesis protein FlhG	reverse
BMA_RS26280		2937852	540	hypothetical protein	forward
BMA_RS13510	cheD	2947619	705	chemoreceptor glutamine deamidase CheD	reverse
BMA_RS13810		3009909	264	hypothetical protein	reverse
BMA_RS13850		3016422	231	DUF3717 domain-containing protein	forward
BMA_RS14025		3052686	135	CoA-binding protein	forward
BMA_RS14055	putA	3058519	3930	trifunctional transcriptional regulator/proline dehydrogenase/L-glutamate gamma-semialdehyde dehydrogenase	forward
BMA_RS26200		3071176	153	hypothetical protein	reverse
BMA_RS14275		3112585	198	hypothetical protein	forward
BMA_RS14280	otsA	3112917	1419	alpha,alpha-trehalose-phosphate synthase (UDP-forming)	forward
BMA_RS14285		3114328	603	AAA family ATPase	forward
BMA_RS14290		3115103	612	membrane protein	reverse
BMA_RS14295		3116464	1374	MFS transporter	reverse
BMA_RS14300		3117961	513	YbhB/YbcL family Raf kinase inhibitor-like protein	reverse
BMA_RS14305		3119048	381	DUF5594 family protein	reverse
BMA_RS14310		3119586	270	hypothetical protein	forward
BMA_RS14315		3120462	381	lipoprotein	reverse
BMA_RS14320	eco	3121015	540	serine protease inhibitor ecotin	forward
BMA_RS14325		3121652	1137	serine hydrolase	reverse
BMA_RS14330		3123045	225	hypothetical protein	reverse
BMA_RS14335		3123726	477	inhibitor of vertebrate lysozyme family protein	forward
BMA_RS14365	mdcB	3128794	1296	triphosphoribosyl-dephospho-CoA synthase MdcB	reverse
BMA_RS14375	mdcE	3130987	726	biotin-independent malonate decarboxylase subunit gamma	reverse
BMA_RS14395		3134611	303	hypothetical protein	reverse
BMA_RS14430		3141102	366	hypothetical protein	reverse
BMA_RS26290		3141523	831	hypothetical protein	forward
BMA_RS14610		3180916	1137	cytochrome b/b6 domain-containing protein	reverse
BMA_RS14615		3182043	825	DUF1223 domain-containing protein	reverse
BMA_RS14635	ssb	3187651	600	single-stranded DNA-binding protein	reverse
BMA_RS14835		3231313	264	hypothetical protein	reverse
BMA_RS14880	imuA	3240813	711	translesion DNA synthesis-associated protein ImuA	forward
BMA_RS14890		3242937	3192	error-prone DNA polymerase	forward
BMA_RS14925		3252883	1071	ATP-binding cassette domain-containing protein	reverse
BMA_RS14965		3262569	999	3-oxoacyl-ACP synthase	reverse
BMA_RS15015		3273330	1008	SIS domain-containing protein	forward
BMA_RS15055		3286246	285	hypothetical protein	reverse
BMA_RS15240		3320409	1401	ammonium transporter	reverse
BMA_RS15245		3321842	339	P-II family nitrogen regulator	reverse
BMA_RS15250		3322549	252	accessory factor UbiK family protein	forward
BMA_RS15255		3322938	1587	YifB family Mg chelatase-like AAA ATPase	forward
BMA_RS15260		3324939	465	GNAT family N-acetyltransferase	reverse
BMA_RS15270		3325902	780	thioesterase	forward
BMA_RS15275		3327346	810	hypothetical protein	reverse
BMA_RS15280		3328229	537	TlpA family protein disulfide reductase	forward
BMA_RS15285		3328881	1356	sigma-54-dependent Fis family transcriptional regulator	reverse
BMA_RS15295		3332251	1287	dicarboxylate/amino acid:cation symporter	reverse
BMA_RS15300		3333905	1716	cation acetate symporter	reverse
BMA_RS15305		3335632	306	DUF485 domain-containing protein	reverse
BMA_RS15310		3336224	1206	CoA transferase	reverse
BMA_RS15315		3337455	1131	acyl-CoA dehydrogenase family protein	reverse
BMA_RS15320		3338595	1209	acyl-CoA dehydrogenase family protein	reverse
BMA_RS15325		3339858	2127	enoyl-CoA hydratase/isomerase family protein	reverse
BMA_RS15330		3342139	921	LysR family transcriptional regulator	forward
BMA_RS15335		3343150	402	hypothetical protein	reverse
BMA_RS15340	ggt	3344335	1884	gamma-glutamyltransferase	forward
BMA_RS15370		3352502	1035	M48 family metallopeptidase	reverse
BMA_RS15390	slmA	3356960	690	nucleoid occlusion factor SlmA	reverse
BMA_RS15555	fliH	3390077	681	flagellar assembly protein FliH	reverse
BMA_RS15560	fliG	3390750	996	flagellar motor switch protein FliG	reverse
BMA_RS15690		3416848	1017	ABC transporter ATP-binding protein	forward
BMA_RS15810	flgF	3438120	762	flagellar basal-body rod protein FlgF	forward
BMA_RS16050		3492039	951	SDR family oxidoreductase	reverse
BMA_RS16085		3498773	1560	methyl-accepting chemotaxis protein	reverse
BMA_RS16155		3625	381	DUF2471 family protein	reverse
BMA_RS16210		14469	624	glutathione S-transferase family protein	forward
BMA_RS16220		15527	534	hypothetical protein	reverse
BMA_RS16335		35703	951	SMP-30/gluconolactonase/LRE family protein	forward
BMA_RS16420		51815	429	chromate resistance protein	reverse
BMA_RS16510		72580	231	hypothetical protein	reverse
BMA_RS16515		73255	474	hypothetical protein	reverse
BMA_RS16520		73825	234	hypothetical protein	reverse
BMA_RS16525		74035	1953	SMP-30/gluconolactonase/LRE family protein	forward
BMA_RS16530		76238	507	helix-turn-helix transcriptional regulator	forward
BMA_RS16535		77116	2196	phospholipase C, phosphocholine-specific	forward
BMA_RS16555		81994	2364	AAA family ATPase	reverse
BMA_RS16560		84482	1329	cellulase family glycosylhydrolase	reverse
BMA_RS16565		85842	1344	membrane protein	reverse
BMA_RS16570		88029	1284	DUF1295 domain-containing protein	reverse
BMA_RS16575		89403	1755	collagen-like triple helix repeat-containing protein	reverse
BMA_RS16580		92042	1935	S8/S53 family peptidase	reverse
BMA_RS16585		94912	450	hypothetical protein	reverse
BMA_RS16590		95521	1464	GGDEF domain-containing protein	reverse
BMA_RS16595		97043	507	hypothetical protein	forward
BMA_RS16600		97787	975	alpha/beta fold hydrolase	reverse
BMA_RS16605		98767	1599	NAD(P)/FAD-dependent oxidoreductase	reverse
BMA_RS16610		100362	909	SDR family NAD(P)-dependent oxidoreductase	reverse
BMA_RS16615		101373	651	TetR/AcrR family transcriptional regulator	forward
BMA_RS16620		102237	906	LysR family transcriptional regulator	reverse
BMA_RS16630		104656	645	glutathione S-transferase	forward
BMA_RS16635		105429	1233	pyridoxamine 5'-phosphate oxidase family protein	forward
BMA_RS26295		106809	300	hypothetical protein	forward
BMA_RS16645		107204	1275	NupC/NupG family nucleoside CNT transporter	forward
BMA_RS16650	deoC	108492	783	deoxyribose-phosphate aldolase	forward
BMA_RS16655		109315	138	hypothetical protein	reverse
BMA_RS16660		109574	180	hypothetical protein	reverse
BMA_RS16665		110046	399	hypothetical protein	forward
BMA_RS16670	deoA	110441	1323	thymidine phosphorylase	forward
BMA_RS16675		112032	393	cytidine deaminase	forward
BMA_RS16680		112412	474	hypothetical protein	reverse
BMA_RS16685		112950	648	BON domain-containing protein	forward
BMA_RS16690		113612	1518	hexose kinase	forward
BMA_RS16695		115762	1179	acetate/propionate family kinase	reverse
BMA_RS16700		116937	1404	bifunctional enoyl-CoA hydratase/phosphate acetyltransferase	reverse
BMA_RS16705		118351	1794	polyhydroxyalkanoic acid synthase	reverse
BMA_RS16715		120505	1605	F0F1 ATP synthase subunit beta	forward
BMA_RS16720		122099	456	F0F1 ATP synthase subunit epsilon	forward
BMA_RS16725		122551	492	AtpZ/AtpI family protein	forward
BMA_RS16730		123035	309	membrane protein	forward
BMA_RS16735		123340	702	F0F1 ATP synthase subunit A	forward
BMA_RS16740		124038	249	F0F1 ATP synthase subunit C	forward
BMA_RS16745		124300	750	ATP synthase F0 subunit B	forward
BMA_RS16750		125033	2013	F0F1 ATP synthase subunit alpha	forward
BMA_RS16755		127042	849	F0F1 ATP synthase subunit gamma	forward
BMA_RS16760	adhP	128105	1026	alcohol dehydrogenase AdhP	forward
BMA_RS16765		129195	516	hypothetical protein	forward
BMA_RS16770		129768	510	hypothetical protein	reverse
BMA_RS16775		130779	1605	methyl-accepting chemotaxis protein	forward
BMA_RS16780		132727	1836	response regulator	reverse
BMA_RS16785		134712	1125	ABC transporter permease	reverse
BMA_RS16790		135839	3216	ATP-binding cassette domain-containing protein	reverse
BMA_RS16800		140117	1527	efflux transporter outer membrane subunit	reverse
BMA_RS16805		141910	867	TetR/AcrR family transcriptional regulator	forward
BMA_RS16810		142992	471	universal stress protein	forward
BMA_RS16815		143459	288	hypothetical protein	forward
BMA_RS16820		143743	1137	ABC transporter permease	forward
BMA_RS16825		144876	705	ABC transporter ATP-binding protein	forward
BMA_RS16830		145577	1086	biotin/lipoyl-binding protein	forward
BMA_RS16840		148143	840	polysaccharide deacetylase family protein	reverse
BMA_RS16850		149978	1698	methyl-accepting chemotaxis protein	forward
BMA_RS16855	cysC	151850	711	adenylyl-sulfate kinase	forward
BMA_RS16860		152550	297	hypothetical protein	forward
BMA_RS16865		152858	1155	sulfotransferase	forward
BMA_RS16870		154351	651	BON domain-containing protein	forward
BMA_RS16875		155603	282	hypothetical protein	reverse
BMA_RS16880		156319	879	LOG family protein	reverse
BMA_RS16885		157594	288	hypothetical protein	forward
BMA_RS16890		158267	429	DUF3564 domain-containing protein	reverse
BMA_RS16895		158700	339	hypothetical protein	reverse
BMA_RS16900		159454	228	DUF3562 domain-containing protein	forward
BMA_RS16905		159681	987	zinc-dependent alcohol dehydrogenase family protein	forward
BMA_RS16910		160873	783	helix-turn-helix domain-containing protein	reverse
BMA_RS16915		162320	747	beta-ketoacyl-ACP reductase	forward
BMA_RS16920		163660	1380	MBL fold metallo-hydrolase	reverse
BMA_RS16930		165753	891	metal-dependent hydrolase	forward
BMA_RS16940		168458	243	hypothetical protein	reverse
BMA_RS16945		168878	1563	amino acid permease	forward
BMA_RS17095		200197	330	non-heme iron oxygenase ferredoxin subunit	forward
BMA_RS17115		204053	126	hypothetical protein	forward
BMA_RS26105		211542	150	hypothetical protein	reverse
BMA_RS17180		218335	735	purine-binding chemotaxis protein CheW	forward
BMA_RS17225		229573	225	hypothetical protein	reverse
BMA_RS17410		270674	327	hypothetical protein	reverse
BMA_RS17535		293939	813	hypothetical protein	reverse
BMA_RS17575		301307	264	hypothetical protein	forward
BMA_RS17580		302006	492	DUF523 domain-containing protein	reverse
BMA_RS17585		303157	285	hypothetical protein	reverse
BMA_RS26305		336636	441	hypothetical protein	forward
BMA_RS17750		337077	246	hypothetical protein	forward
BMA_RS17820		350570	468	hypothetical protein	reverse
BMA_RS17900		368154	1242	MFS transporter	reverse
BMA_RS17945		377248	246	chorismate lyase	reverse
BMA_RS18015	tssB	395604	579	type VI secretion system contractile sheath small subunit	forward
BMA_RS18040	tssG	400686	1491	type VI secretion system baseplate subunit TssG	forward
BMA_RS18055		407085	654	hypothetical protein	forward
BMA_RS18075		410548	981	methyltransferase domain-containing protein	reverse
BMA_RS18080		412045	1425	cytosine permease	forward
BMA_RS18085		413466	939	NAD-dependent protein deacetylase	forward
BMA_RS18090		414367	678	DUF938 domain-containing protein	forward
BMA_RS18095		415368	144	hypothetical protein	reverse
BMA_RS18100	gndA	415500	1416	NADP-dependent phosphogluconate dehydrogenase	forward
BMA_RS18105		417114	333	DUF4148 domain-containing protein	forward
BMA_RS18110		417840	363	cupin	forward
BMA_RS18115		418481	765	peptidoglycan DD-metalloendopeptidase family protein	forward
BMA_RS18120		419376	636	Pr6Pr family membrane protein	reverse
BMA_RS18125		420280	537	cytochrome b	forward
BMA_RS18130		420977	396	DUF2946 domain-containing protein	forward
BMA_RS18135		421460	2238	TonB-dependent copper receptor	forward
BMA_RS18140		424048	1026	triacylglycerol lipase	forward
BMA_RS18145		425118	1035	lipase secretion chaperone	forward
BMA_RS18150		426254	1530	PLP-dependent aminotransferase family protein	reverse
BMA_RS18155		427892	1101	ABC transporter ATP-binding protein	forward
BMA_RS18160		429067	1047	ABC transporter substrate-binding protein	forward
BMA_RS18165		430214	1260	ABC transporter permease	forward
BMA_RS18190	tssC	434565	1506	type VI secretion system contractile sheath large subunit	forward
BMA_RS18195		436214	528	type VI secretion system tube protein Hcp	forward
BMA_RS18200		436821	432	GPW/gp25 family protein	forward
BMA_RS18205	tssF	437266	1863	type VI secretion system baseplate subunit TssF	forward
BMA_RS18210	tssG	439125	990	type VI secretion system baseplate subunit TssG	forward
BMA_RS18220	vgrG	442978	2247	type VI secretion system tip protein VgrG	forward
BMA_RS18225	vgrG	445390	2289	type VI secretion system tip protein VgrG	forward
BMA_RS18230		447682	2217	pentapeptide repeat-containing protein	forward
BMA_RS18235		449898	1071	pentapeptide repeat-containing protein	forward
BMA_RS18240		450971	717	DUF3540 domain-containing protein	forward
BMA_RS18245		451730	390	DUF4150 domain-containing protein	forward
BMA_RS18250	tssK	452304	1146	type VI secretion system baseplate subunit TssK	forward
BMA_RS18255		453468	609	type VI secretion system baseplate subunit TssK	forward
BMA_RS18260		454159	1659	type IVB secretion system protein IcmH/DotU	forward
BMA_RS18265	tssM	455814	3504	type VI secretion system membrane subunit TssM	forward
BMA_RS18270		459376	360	hypothetical protein	forward
BMA_RS18275		459758	426	hypothetical protein	forward
BMA_RS18280		460504	276	hypothetical protein	forward
BMA_RS18325		470849	1665	glycoside hydrolase family 32 protein	reverse
BMA_RS18330		472646	1485	glycoside hydrolase family 68 protein	reverse
BMA_RS18335		474400	1017	substrate-binding domain-containing protein	forward
BMA_RS18340	fdhA	475856	1200	formaldehyde dehydrogenase, glutathione-independent	forward
BMA_RS18345		477233	1026	GlxA family transcriptional regulator	reverse
BMA_RS26310		478272	285	hypothetical protein	forward
BMA_RS18355		478692	1275	serine hydroxymethyltransferase	forward
BMA_RS18360		480039	972	membrane dipeptidase	forward
BMA_RS18365		481161	534	4-vinyl reductase	forward
BMA_RS18370		481755	2064	NADH:flavin oxidoreductase	forward
BMA_RS18375		483821	1926	(Fe-S)-binding protein	forward
BMA_RS18380		485751	1173	electron transfer flavoprotein subunit alpha/FixB family protein	forward
BMA_RS18385		486920	786	drug:proton antiporter	forward
BMA_RS18390		487730	1269	aromatic ring-hydroxylating dioxygenase subunit alpha	forward
BMA_RS18395		489019	1146	hybrid-cluster NAD(P)-dependent oxidoreductase	forward
BMA_RS18400		490274	864	glycine betaine ABC transporter substrate-binding protein	forward
BMA_RS18405		491318	1656	APC family permease	forward
BMA_RS18410	purU	493060	876	formyltetrahydrofolate deformylase	reverse
BMA_RS18415		494079	873	LysR family transcriptional regulator	reverse
BMA_RS18420	betC	495114	1554	choline-sulfatase	forward
BMA_RS18425		496664	894	glycine/betaine ABC transporter substrate-binding protein	forward
BMA_RS18430		497554	123	hypothetical protein	forward
BMA_RS18435		497785	1143	porin	forward
BMA_RS18440		498982	1227	M20/M25/M40 family metallo-hydrolase	reverse
BMA_RS18445		500326	1704	M36 family metallopeptidase	reverse
BMA_RS18450		502501	945	GlxA family transcriptional regulator	reverse
BMA_RS18455		503713	951	choline ABC transporter substrate-binding protein	forward
BMA_RS18460		504746	930	3-keto-5-aminohexanoate cleavage protein	forward
BMA_RS18465		505790	966	L-carnitine dehydrogenase	forward
BMA_RS18470		506758	498	thioesterase family protein	forward
BMA_RS18475		507291	960	alpha/beta hydrolase	forward
BMA_RS18480		508597	309	DUF4148 domain-containing protein	reverse
BMA_RS18785	arsB	567682	1071	ACR3 family arsenite efflux transporter	reverse
BMA_RS18790		568815	495	arsenate reductase ArsC	reverse
BMA_RS18795		569344	480	glyoxalase/bleomycin resistance/dioxygenase family protein	reverse
BMA_RS18800		569820	336	helix-turn-helix transcriptional regulator	reverse
BMA_RS18805		570627	900	hypothetical protein	reverse
BMA_RS18810		571625	216	hypothetical protein	reverse
BMA_RS18820		572434	663	NAD(P)H-dependent oxidoreductase	reverse
BMA_RS18825		573330	1725	glycine betaine/L-proline ABC transporter ATP-binding protein	forward
BMA_RS18830	choW	575047	903	choline ABC transporter permease subunit	forward
BMA_RS18835		576072	999	GlxA family transcriptional regulator	forward
BMA_RS18840		577171	951	choline ABC transporter substrate-binding protein	forward
BMA_RS18845	lpxO	578504	900	lipid A hydroxylase LpxO	forward
BMA_RS18850		580284	693	aspartyl/asparaginyl beta-hydroxylase domain-containing protein	reverse
BMA_RS18855		581964	972	SDR family oxidoreductase	reverse
BMA_RS18860		582963	777	hydroxypyruvate isomerase family protein	reverse
BMA_RS18865		583821	1323	MFS transporter	reverse
BMA_RS18870		585247	642	aldolase	reverse
BMA_RS18875		585885	1368	four-carbon acid sugar kinase family protein	reverse
BMA_RS18880		587275	891	NAD-binding protein	reverse
BMA_RS18885		588244	705	FadR family transcriptional regulator	reverse
BMA_RS18890		589139	615	HAD family phosphatase	forward
BMA_RS18895		589848	483	cupin domain-containing protein	forward
BMA_RS18900		590757	1116	hypothetical protein	reverse
BMA_RS18910		593283	1152	alpha/beta fold hydrolase	reverse
BMA_RS18920		596669	372	hypothetical protein	reverse
BMA_RS18925		597207	801	LuxR family transcriptional regulator	reverse
BMA_RS18930		598129	1410	APC family permease	forward
BMA_RS18935		599580	1131	P1 family peptidase	forward
BMA_RS18940		600701	1647	lipoprotein	reverse
BMA_RS18945		602522	219	hypothetical protein	reverse
BMA_RS18950		602867	2238	FUSC family protein	reverse
BMA_RS18955		605315	1011	LysR family transcriptional regulator	forward
BMA_RS18960		606828	303	DUF4148 domain-containing protein	reverse
BMA_RS18965		607198	234	hypothetical protein	reverse
BMA_RS18970		607449	1155	porin	forward
BMA_RS18975		608717	465	VOC family protein	forward
BMA_RS18980	codB	609731	1263	cytosine permease	forward
BMA_RS18985		610998	1233	PucR family transcriptional regulator ligand-binding domain-containing protein	forward
BMA_RS18990	codA	612230	1257	cytosine deaminase	forward
BMA_RS18995		613553	1338	MFS transporter	reverse
BMA_RS19000		615086	933	3-keto-5-aminohexanoate cleavage protein	reverse
BMA_RS19005		616060	798	SDR family oxidoreductase	reverse
BMA_RS19010		616972	717	GntR family transcriptional regulator	reverse
BMA_RS19015		617731	399	hypothetical protein	reverse
BMA_RS19020		618035	1347	chloride channel protein	forward
BMA_RS19025		619705	324	hypothetical protein	reverse
BMA_RS19030		620337	1611	cytochrome-c peroxidase	reverse
BMA_RS19035		621951	1668	alkaline phosphatase family protein	reverse
BMA_RS19040		624187	981	alpha/beta hydrolase	reverse
BMA_RS19045		625703	639	response regulator transcription factor	reverse
BMA_RS19050		627516	222	hypothetical protein	forward
BMA_RS19055		628339	483	MarR family transcriptional regulator	forward
BMA_RS19070		630662	936	SMP-30/gluconolactonase/LRE family protein	forward
BMA_RS19075		632285	417	DUF861 domain-containing protein	forward
BMA_RS19080		632787	441	DUF1801 domain-containing protein	reverse
BMA_RS19090		635022	828	p-hydroxycinnamoyl CoA hydratase/lyase	forward
BMA_RS19095		636016	1449	aldehyde dehydrogenase family protein	forward
BMA_RS19105	mhpT	639558	1206	3-(3-hydroxy-phenyl)propionate transporter MhpT	forward
BMA_RS19110		641297	1140	porin	forward
BMA_RS19115		642509	1725	tannase/feruloyl esterase family alpha/beta hydrolase	forward
BMA_RS19120		644498	825	IclR family transcriptional regulator	reverse
BMA_RS19125		645511	1014	sugar ABC transporter substrate-binding protein	forward
BMA_RS19130		646521	1557	sugar ABC transporter ATP-binding protein	forward
BMA_RS19135		648067	1026	ABC transporter permease	forward
BMA_RS19140		649089	321	UxaA family hydrolase	forward
BMA_RS19145		649444	1323	UxaA family hydrolase	forward
BMA_RS19150		651038	840	amidohydrolase family protein	forward
BMA_RS19155		652017	744	SDR family oxidoreductase	forward
BMA_RS19160		652836	843	ureidoglycolate lyase	forward
BMA_RS19165		653830	777	SDR family oxidoreductase	forward
BMA_RS19170		654642	339	L-rhamnose mutarotase	forward
BMA_RS19175		655392	237	hypothetical protein	reverse
BMA_RS19185		658190	4785	hemagglutinin	forward
BMA_RS19190		663845	342	H-NS histone family protein	reverse
BMA_RS19195		664377	741	IclR family transcriptional regulator	reverse
BMA_RS19200		665232	420	hypothetical protein	reverse
BMA_RS19205		665712	1221	EAL domain-containing protein	reverse
BMA_RS19210		667809	615	TetR/AcrR family transcriptional regulator	reverse
BMA_RS19215		668538	438	DUF4442 domain-containing protein	forward
BMA_RS19220		669124	1143	branched-chain amino acid ABC transporter substrate-binding protein	forward
BMA_RS19225		670743	621	hemolysin III family protein	forward
BMA_RS19230		671421	525	hypothetical protein	reverse
BMA_RS19235		672434	2067	bifunctional diguanylate cyclase/phosphodiesterase	reverse
BMA_RS19240		674827	468	Lrp/AsnC family transcriptional regulator	reverse
BMA_RS19245		675627	1386	amino acid permease	forward
BMA_RS19250		677044	1203	aspartate/tyrosine/aromatic aminotransferase	forward
BMA_RS19255		678578	390	DUF488 family protein	forward
BMA_RS19265		680111	615	GNAT family N-acetyltransferase	forward
BMA_RS19270		680890	651	2OG-Fe(II) oxygenase	reverse
BMA_RS19275		681652	1383	hypothetical protein	reverse
BMA_RS19280		683436	498	hypothetical protein	forward
BMA_RS19285		683927	348	hypothetical protein	reverse
BMA_RS19290		684660	1416	PAS domain-containing protein	forward
BMA_RS19295		686086	369	response regulator	forward
BMA_RS19300		686447	612	chemotaxis protein CheC	forward
BMA_RS19305		687093	2820	transglycosylase domain-containing protein	reverse
BMA_RS19310		689929	6168	alpha-2-macroglobulin	reverse
BMA_RS19315		696335	246	hypothetical protein	forward
BMA_RS19325		697555	576	hypothetical protein	forward
BMA_RS19330		698270	471	gamma-glutamylcyclotransferase	forward
BMA_RS19340		700936	921	class I SAM-dependent methyltransferase	forward
BMA_RS19345		701853	909	diiron oxygenase	forward
BMA_RS19350		702758	1614	hypothetical protein	forward
BMA_RS19355		704364	894	TauD/TfdA family dioxygenase	forward
BMA_RS19360		705221	708	class I SAM-dependent methyltransferase	reverse
BMA_RS19365		705940	1158	aminotransferase class V-fold PLP-dependent enzyme	forward
BMA_RS19370		707337	282	hypothetical protein	forward
BMA_RS19380		708101	1944	collagenase	forward
BMA_RS19385		710333	324	DUF4148 domain-containing protein	reverse
BMA_RS19390		711317	1167	FAD-dependent monooxygenase	reverse
BMA_RS19395		712610	213	hypothetical protein	reverse
BMA_RS19400		713081	744	cupin domain-containing protein	reverse
BMA_RS19405		714196	189	DUF2964 domain-containing protein	forward
BMA_RS19410		714642	456	hypothetical protein	reverse
BMA_RS19415		715320	291	DUF1488 domain-containing protein	forward
BMA_RS19420		715672	237	hypothetical protein	forward
BMA_RS19425		715987	648	response regulator transcription factor	reverse
BMA_RS19430		716631	273	hypothetical protein	reverse
BMA_RS19435		717196	459	universal stress protein	forward
BMA_RS19440		718021	837	universal stress protein	reverse
BMA_RS19445		718857	495	universal stress protein	reverse
BMA_RS19450		719533	840	universal stress protein	reverse
BMA_RS19455		720622	1041	zinc-dependent alcohol dehydrogenase family protein	forward
BMA_RS19460		722044	1146	VTT domain-containing protein	forward
BMA_RS19465		723378	1209	MFS transporter	forward
BMA_RS19470		724991	777	SDR family NAD(P)-dependent oxidoreductase	forward
BMA_RS19475		725783	870	hypothetical protein	forward
BMA_RS19480		727562	1344	amino acid permease	forward
BMA_RS19485		729501	243	helix-turn-helix transcriptional regulator	reverse
BMA_RS19490		729894	291	H-NS histone family protein	forward
BMA_RS19495		730578	1317	acyl-CoA dehydrogenase family protein	reverse
BMA_RS19500		732316	498	hypothetical protein	reverse
BMA_RS19505		732931	885	metal-dependent hydrolase	reverse
BMA_RS19530		736529	246	hypothetical protein	forward
BMA_RS19540	tssM-5	738691	4047	type VI secretion system membrane subunit TssM-5	reverse
BMA_RS19585		753612	3084	AAA family ATPase	reverse
BMA_RS19590	tssG	756682	1023	type VI secretion system baseplate subunit TssG	reverse
BMA_RS19600	tssE	759471	462	type VI secretion system baseplate subunit TssE	reverse
BMA_RS19625		764772	738	response regulator transcription factor	forward
BMA_RS19630	tssA	765500	1935	type VI secretion system protein TssA	forward
BMA_RS19640		768234	1122	YadA-like family protein	reverse
BMA_RS19700		781637	906	DMT family transporter	reverse
BMA_RS19755		795228	1302	FAD-binding oxidoreductase	reverse
BMA_RS19840		816259	1365	DUF3326 domain-containing protein	reverse
BMA_RS19845		817610	3324	Rieske 2Fe-2S domain-containing protein	reverse
BMA_RS19895		831044	1995	acetyl/propionyl/methylcrotonyl-CoA carboxylase subunit alpha	forward
BMA_RS19920		837303	1380	YadA-like family protein	reverse
BMA_RS19940		840528	915	glutaminase	reverse
BMA_RS19945		841442	417	transcriptional initiation protein Tat	forward
BMA_RS19950		841981	711	response regulator	forward
BMA_RS26130		842736	159	hypothetical protein	reverse
BMA_RS19955		843079	1116	sensor protein	forward
BMA_RS19960		844531	2802	patatin-like phospholipase family protein	reverse
BMA_RS19965		847629	1065	rod shape-determining protein	forward
BMA_RS19970		848745	225	c-type cytochrome	reverse
BMA_RS19975		849190	591	HD domain-containing protein	forward
BMA_RS19980		850073	2130	amylo-alpha-1,6-glucosidase	forward
BMA_RS19985		852298	264	hypothetical protein	forward
BMA_RS19990		852797	243	hypothetical protein	reverse
BMA_RS19995		853039	540	terpene cyclase	reverse
BMA_RS20000		854149	477	VOC family protein	forward
BMA_RS20005		854924	660	glutathione S-transferase family protein	forward
BMA_RS20010		855624	711	DUF899 domain-containing protein	forward
BMA_RS20015		856489	192	hypothetical protein	forward
BMA_RS20025		857445	330	hypothetical protein	forward
BMA_RS20030		858214	1380	two-component sensor histidine kinase	reverse
BMA_RS20035		859590	663	response regulator	reverse
BMA_RS20040		860413	861	MurR/RpiR family transcriptional regulator	forward
BMA_RS20045		861659	270	YodC family protein	forward
BMA_RS20050		862145	339	superinfection immunity protein	reverse
BMA_RS20055		862573	468	rhodanese	reverse
BMA_RS20060	ftrA	863147	957	transcriptional regulator FtrA	forward
BMA_RS20065		864382	225	hypothetical protein	forward
BMA_RS20070		864691	465	hypothetical protein	forward
BMA_RS20075		865219	1452	M20/M25/M40 family metallo-hydrolase	forward
BMA_RS20080		866780	369	TfoX/Sxy family protein	forward
BMA_RS20085		867669	585	NnrU family protein	forward
BMA_RS20090		868530	267	hypothetical protein	forward
BMA_RS20095		869057	306	hypothetical protein	forward
BMA_RS20110		871918	2055	sugar phosphate isomerase/epimerase and 4-hydroxyphenylpyruvate domain-containing protein	reverse
BMA_RS20115	aroQ	874232	456	type II 3-dehydroquinate dehydratase	forward
BMA_RS20120		874684	855	shikimate dehydrogenase	forward
BMA_RS20125		875586	1347	MFS transporter	forward
BMA_RS20130		877186	1110	2-aminoethylphosphonate--pyruvate transaminase	reverse
BMA_RS20135	phnS	878533	1083	2-aminoethylphosphonate ABC transporter substrate-binding protein	forward
BMA_RS20140	phnT	879672	1098	2-aminoethylphosphonate ABC transport system ATP-binding subunit PhnT	forward
BMA_RS20145	phnU	880747	948	2-aminoethylphosphonate ABC transporter permease subunit	forward
BMA_RS20150	phnV	881684	861	2-aminoethylphosphonate ABC transport system, membrane component PhnV	forward
BMA_RS20155	phnA	882588	1272	phosphonoacetate hydrolase	forward
BMA_RS20160	phnY	883856	1455	phosphonoacetaldehyde dehydrogenase	forward
BMA_RS20165		885315	552	HD domain-containing protein	forward
BMA_RS20205		893311	147	DUF3563 family protein	forward
BMA_RS20215		895254	279	hypothetical protein	forward
BMA_RS20220		895545	846	23S rRNA (adenine(2030)-N(6))-methyltransferase RlmJ	reverse
BMA_RS20225		896539	972	aldo/keto reductase	reverse
BMA_RS20460		949012	990	serine acetyltransferase	forward
BMA_RS20490		954655	348	helix-turn-helix transcriptional regulator	forward
BMA_RS20610	ileS	980547	2904	isoleucine--tRNA ligase	forward
BMA_RS20615		983920	399	hypothetical protein	forward
BMA_RS20655		993599	2031	dipeptide ABC transporter ATP-binding protein	forward
BMA_RS20675		999352	1347	P1 family peptidase	forward
BMA_RS20750		1015757	4797	DEAD/DEAH box helicase	reverse
BMA_RS20755		1021078	519	hypothetical protein	reverse
BMA_RS20760		1021926	519	metal-dependent hydrolase	reverse
BMA_RS20765	ggt	1023312	1722	gamma-glutamyltransferase	forward
BMA_RS20770		1025230	1317	TolC family protein	reverse
BMA_RS26135		1026939	174	hypothetical protein	forward
BMA_RS20775		1027359	186	hypothetical protein	forward
BMA_RS20780		1027681	2124	peptidase domain-containing ABC transporter	forward
BMA_RS20785		1029801	1023	hypothetical protein	forward
BMA_RS20790		1030836	1296	HlyD family efflux transporter periplasmic adaptor subunit	forward
BMA_RS20810		1036310	717	TetR/AcrR family transcriptional regulator	reverse
BMA_RS20815		1037105	1299	FAD-dependent oxidoreductase	forward
BMA_RS20820		1038573	444	divalent metal cation transporter	forward
BMA_RS20825		1039120	1071	DMT family transporter	reverse
BMA_RS20830		1040326	591	YigZ family protein	reverse
BMA_RS20835		1040937	285	hypothetical protein	reverse
BMA_RS20840		1041694	525	sigma-70 family RNA polymerase sigma factor	reverse
BMA_RS20845		1042248	231	hypothetical protein	reverse
BMA_RS20850		1042886	1761	fatty acyl-AMP ligase	forward
BMA_RS20855		1044643	1761	acyl-CoA dehydrogenase	forward
BMA_RS20860		1046400	1794	acyl-CoA dehydrogenase	forward
BMA_RS20865		1048204	291	acyl carrier protein	forward
BMA_RS20870		1048929	804	2OG-Fe dioxygenase family protein	forward
BMA_RS20935		1075225	1356	amino acid permease	forward
BMA_RS21085		1114987	1287	sugar ABC transporter substrate-binding protein	forward
BMA_RS21095		1117335	813	carbohydrate ABC transporter permease	forward
BMA_RS21125		1123436	1002	D-alanyl-D-alanine carboxypeptidase	forward
BMA_RS21135		1126890	219	hypothetical protein	reverse
BMA_RS21265		1162185	2817	DUF802 domain-containing protein	forward
BMA_RS21270		1164998	648	OmpA family protein	forward
BMA_RS21305		1173834	1203	porin	reverse
BMA_RS21315		1178264	870	MOSC N-terminal beta barrel domain-containing protein	forward
BMA_RS21320		1179762	1506	sensor histidine kinase	reverse
BMA_RS21325		1181264	672	response regulator	reverse
BMA_RS21330		1182064	1089	ABC transporter substrate-binding protein	forward
BMA_RS21335		1183253	1794	iron ABC transporter permease	forward
BMA_RS21340		1185013	1068	ABC transporter ATP-binding protein	forward
BMA_RS21345		1186558	1092	porin	forward
BMA_RS21350		1187742	1119	zinc-binding alcohol dehydrogenase family protein	reverse
BMA_RS21355		1188984	843	helix-turn-helix transcriptional regulator	forward
BMA_RS21365	hpaH	1190578	804	2-oxo-hepta-3-ene-1,7-dioic acid hydratase	reverse
BMA_RS21370		1191404	393	5-carboxymethyl-2-hydroxymuconate Delta-isomerase	reverse
BMA_RS21375	hpaD	1191854	849	3,4-dihydroxyphenylacetate 2,3-dioxygenase	reverse
BMA_RS21380	hpaE	1192772	1464	5-carboxymethyl-2-hydroxymuconate semialdehyde dehydrogenase	reverse
BMA_RS21385		1194259	765	fumarylacetoacetate (FAA) hydrolase	reverse
BMA_RS21390		1195020	690	fumarylacetoacetate hydrolase family protein	reverse
BMA_RS21395	hpaR	1195875	438	homoprotocatechuate degradation operon regulator HpaR	forward
BMA_RS21400		1196356	1188	SDR family oxidoreductase	reverse
BMA_RS21405		1197567	747	MipA/OmpV family protein	reverse
BMA_RS21410		1198554	723	two-component system response regulator BprR	forward
BMA_RS21415		1199277	1329	two-component system sensor histidine kinase BprS	forward
BMA_RS21420		1200881	1404	LLM class flavin-dependent oxidoreductase	reverse
BMA_RS21425		1202372	1215	SfnB family sulfur acquisition oxidoreductase	reverse
BMA_RS21430		1203591	1239	SfnB family sulfur acquisition oxidoreductase	reverse
BMA_RS21435		1204949	243	hypothetical protein	forward
BMA_RS21440		1205234	357	DUF3564 domain-containing protein	forward
BMA_RS21445		1206022	399	nuclear transport factor 2 family protein	reverse
BMA_RS21450		1206641	978	AraC family transcriptional regulator	reverse
BMA_RS21455		1207825	462	(2Fe-2S)-binding protein	forward
BMA_RS21460		1208289	2232	xanthine dehydrogenase family protein molybdopterin-binding subunit	forward
BMA_RS21470	asnB	1211661	1971	asparagine synthase (glutamine-hydrolyzing)	reverse
BMA_RS21475		1213849	825	autoinducer binding domain-containing protein	reverse
BMA_RS21480		1215197	891	LuxR family transcriptional regulator	forward
BMA_RS21485		1216179	303	cytochrome C oxidase subunit IV family protein	reverse
BMA_RS21490		1216503	630	cytochrome c oxidase subunit 3 family protein	reverse
BMA_RS21495		1217161	813	hypothetical protein	reverse
BMA_RS21500	treA	1218374	1869	alpha,alpha-trehalase TreA	reverse
BMA_RS21505		1220190	558	hypothetical protein	reverse
BMA_RS21510		1220746	1398	MFS transporter	forward
BMA_RS21515		1222194	189	hypothetical protein	forward
BMA_RS21520		1222560	1230	winged helix-turn-helix domain-containing protein	forward
BMA_RS21525		1223981	219	DUF1653 domain-containing protein	reverse
BMA_RS21545		1227187	249	hypothetical protein	forward
BMA_RS21555		1228919	603	ribonucleotide-diphosphate reductase subunit alpha	forward
BMA_RS21560		1229514	981	ABC transporter permease	forward
BMA_RS21565		1230706	2646	TonB-dependent receptor	reverse
BMA_RS21570		1233478	945	FecR domain-containing protein	reverse
BMA_RS21575		1234477	510	sigma-70 family RNA polymerase sigma factor	reverse
BMA_RS21580		1235260	228	hypothetical protein	reverse
BMA_RS21585		1235484	360	hypothetical protein	reverse
BMA_RS21590		1235883	987	YceI family protein	reverse
BMA_RS21595		1236938	825	anti-sigma factor	reverse
BMA_RS21600		1237759	522	sigma-70 family RNA polymerase sigma factor	reverse
BMA_RS26145		1238296	144	hypothetical protein	reverse
BMA_RS21605		1239181	996	AraC family transcriptional regulator	forward
BMA_RS21610		1240358	705	fumarylacetoacetate hydrolase family protein	forward
BMA_RS21615		1241274	873	CPBP family intramembrane metalloprotease	forward
BMA_RS21620		1242493	648	NAAT family transporter	reverse
BMA_RS21625		1243978	1086	ionic transporter y4hA	forward
BMA_RS21630		1245585	972	LysR family transcriptional regulator	reverse
BMA_RS21640		1246909	1194	HPP family protein	forward
BMA_RS21645		1248243	414	MarR family transcriptional regulator	forward
BMA_RS21650		1248691	1905	chloride channel protein	forward
BMA_RS21655		1251230	1437	MFS transporter	reverse
BMA_RS21660		1252749	1659	tryptophan 7-halogenase	reverse
BMA_RS21665		1254490	4644	DUF2156 domain-containing protein	reverse
BMA_RS21685		1305437	1233	cation:proton antiporter	forward
BMA_RS21690	fabD	1306877	1359	ACP S-malonyltransferase	forward
BMA_RS21700		1309283	234	hypothetical protein	forward
BMA_RS21715		1312069	132	poly(3-hydroxyalkanoate) synthetase	forward
BMA_RS21720		1312194	771	enoyl-CoA hydratase/isomerase	forward
BMA_RS21725		1312965	783	enoyl-CoA hydratase/isomerase family protein	forward
BMA_RS21730		1313801	240	acyl carrier protein	forward
BMA_RS21735		1314027	1245	polyketide beta-ketoacyl:ACP synthase	forward
BMA_RS21740		1315313	1614	hypothetical protein	forward
BMA_RS21745		1317092	1005	aromatic ring-hydroxylating dioxygenase subunit alpha	forward
BMA_RS21750		1318263	1560	helix-turn-helix domain-containing protein	forward
BMA_RS21755		1319970	1500	methyltransferase regulatory domain-containing protein	forward
BMA_RS21760		1321934	1536	catalase	reverse
BMA_RS21765		1323766	306	LytTR family transcriptional regulator	reverse
BMA_RS21770		1324074	327	response regulator	reverse
BMA_RS21985	ddpX	1377422	570	D-alanyl-D-alanine dipeptidase	forward
BMA_RS22010		1382675	789	ABC transporter ATP-binding protein	forward
BMA_RS22070		1393187	846	esterase family protein	forward
BMA_RS22170		1415515	462	Rrf2 family transcriptional regulator	forward
BMA_RS22250		1433314	816	aspartate dehydrogenase	reverse
BMA_RS22260		1435800	798	SDR family oxidoreductase	reverse
BMA_RS22350	ribA	1451301	654	GTP cyclohydrolase II	reverse
BMA_RS22455		1471134	459	hypothetical protein	forward
BMA_RS22510		1481886	1518	CoA-acylating methylmalonate-semialdehyde dehydrogenase	reverse
BMA_RS22515		1483614	1401	aspartate aminotransferase family protein	reverse
BMA_RS22520		1485073	951	LysR family transcriptional regulator	forward
BMA_RS22525		1486977	786	hypothetical protein	forward
BMA_RS22530		1487913	495	2,4'-dihydroxyacetophenone dioxygenase family protein	forward
BMA_RS22535		1488441	207	hypothetical protein	reverse
BMA_RS22540		1489292	330	DNA-binding protein	reverse
BMA_RS22550		1490762	1437	multidrug transporter	forward
BMA_RS22555		1492213	1326	hypothetical protein	forward
BMA_RS22560		1493535	1974	glycosyltransferase	forward
BMA_RS22565		1495566	1860	efflux transporter outer membrane subunit	forward
BMA_RS22575		1500192	1662	acyl-CoA synthetase	reverse
BMA_RS22580		1502005	855	Crp/Fnr family transcriptional regulator	forward
BMA_RS22595		1504148	720	pyridoxamine 5'-phosphate oxidase family protein	reverse
BMA_RS22600		1504971	1509	PLP-dependent aminotransferase family protein	forward
BMA_RS22605		1506822	795	SDR family oxidoreductase	forward
BMA_RS22610	bamE	1507894	396	outer membrane protein assembly factor BamE	reverse
BMA_RS22615		1508415	1071	AI-2E family transporter	reverse
BMA_RS22620		1509633	174	hypothetical protein	reverse
BMA_RS22625	fabI	1510366	762	enoyl-ACP reductase FabI	reverse
BMA_RS22635		1512099	1098	NADH:flavin oxidoreductase/NADH oxidase	reverse
BMA_RS22640		1513485	681	type 1 glutamine amidotransferase domain-containing protein	reverse
BMA_RS22650		1514710	603	TetR/AcrR family transcriptional regulator	reverse
BMA_RS22655		1515861	483	hypothetical protein	forward
BMA_RS22660		1516340	1269	MASE1 domain-containing protein	forward
BMA_RS22675		1519496	270	hypothetical protein	forward
BMA_RS22680		1519963	873	AraC family transcriptional regulator	reverse
BMA_RS22685		1520871	1293	FAD-dependent oxidoreductase	reverse
BMA_RS22690		1522160	234	(2Fe-2S)-binding protein	reverse
BMA_RS22695		1522390	1143	FAD-binding oxidoreductase	reverse
BMA_RS22700		1523529	933	4-hydroxyproline epimerase	reverse
BMA_RS22705		1524519	183	hypothetical protein	forward
BMA_RS22710		1524712	921	dihydrodipicolinate synthase family protein	forward
BMA_RS22715		1526093	1560	APC family permease	forward
BMA_RS22720		1527728	1593	aldehyde dehydrogenase (NADP(+))	forward
BMA_RS22725		1529313	1035	Ldh family oxidoreductase	forward
BMA_RS22730		1530689	1293	MFS transporter	forward
BMA_RS22735		1532249	1536	MFS transporter	forward
BMA_RS22740		1533980	438	DoxX family protein	reverse
BMA_RS22745		1534746	1719	lactate permease LctP family transporter	reverse
BMA_RS22750		1536832	726	LUD domain-containing protein	reverse
BMA_RS22755		1537554	1434	iron-sulfur cluster-binding protein	reverse
BMA_RS22760		1538999	807	(Fe-S)-binding protein	reverse
BMA_RS22765		1540207	720	FadR family transcriptional regulator	forward
BMA_RS22770		1540980	567	hypothetical protein	forward
BMA_RS22775		1541842	828	hypothetical protein	forward
BMA_RS22780		1542771	1155	acyl-CoA dehydrogenase family protein	reverse
BMA_RS22785		1544708	657	ABC transporter permease	reverse
BMA_RS22790		1545357	1215	ATP-binding cassette domain-containing protein	reverse
BMA_RS22795		1546568	1395	LLM class flavin-dependent oxidoreductase	reverse
BMA_RS22800		1547980	840	lipoprotein	reverse
BMA_RS22805	malR	1549149	705	LuxR family transcriptional regulator MalR	reverse
BMA_RS22815		1550482	201	hypothetical protein	forward
BMA_RS22820		1551056	8520	type I polyketide synthase	forward
BMA_RS22825		1559675	519	SET domain-containing protein-lysine N-methyltransferase	forward
BMA_RS22830		1561219	1026	TauD/TfdA family dioxygenase	forward
BMA_RS22835		1562253	1422	aminotransferase	forward
BMA_RS22840		1563668	1413	gamma-aminobutyraldehyde dehydrogenase	forward
BMA_RS22845		1565125	12258	thioester reductase domain-containing protein	forward
BMA_RS22850		1577388	900	NAD(P)-binding domain-containing protein	forward
BMA_RS22855		1578284	1482	hypothetical protein	forward
BMA_RS22860		1579762	1260	diaminopimelate decarboxylase	forward
BMA_RS22865		1581051	1860	AMP-binding protein	forward
BMA_RS22870		1582978	432	lipoprotein	forward
BMA_RS22875	fabD	1583410	900	ACP S-malonyltransferase	forward
BMA_RS22880		1584326	1866	fatty acyl-AMP ligase	forward
BMA_RS22885		1586224	294	hypothetical protein	forward
BMA_RS22890		1586644	900	AEC family transporter	forward
BMA_RS22895		1587537	198	hypothetical protein	reverse
BMA_RS22900		1587731	471	GNAT family N-acetyltransferase	reverse
BMA_RS22905		1588357	660	GntR family transcriptional regulator	forward
BMA_RS22910		1589000	1242	dicarboxylate/amino acid:cation symporter	forward
BMA_RS22915		1591127	1533	efflux transporter outer membrane subunit	reverse
BMA_RS22920	ceoB	1592670	3186	multidrug efflux RND transporter permease subunit CeoB	reverse
BMA_RS22925		1595917	1230	efflux RND transporter periplasmic adaptor subunit	reverse
BMA_RS22930		1597196	855	alpha/beta hydrolase	reverse
BMA_RS22935	ceoR	1598239	1005	putative multidrug efflux transcriptional regulator CeoR	forward
BMA_RS22940		1600168	294	DUF4148 domain-containing protein	forward
BMA_RS22945		1600701	1062	purine nucleoside permease	reverse
BMA_RS26330		1601677	855	hypothetical protein	reverse
BMA_RS22955		1602653	180	hypothetical protein	reverse
BMA_RS22960	selD	1603121	1065	selenide, water dikinase SelD	reverse
BMA_RS22965		1604403	834	EamA family transporter	forward
BMA_RS22970		1605233	141	hypothetical protein	forward
BMA_RS22980		1605519	291	porin	reverse
BMA_RS22985		1606152	909	N-formylglutamate amidohydrolase	forward
BMA_RS22990		1607057	768	IclR family transcriptional regulator	forward
BMA_RS22995		1607842	1479	YfcC family protein	forward
BMA_RS23000		1609337	1641	PLP-dependent aminotransferase family protein	reverse
BMA_RS23005		1611119	1284	4-aminobutyrate--2-oxoglutarate transaminase	forward
BMA_RS23010	gabD	1612460	1470	NADP-dependent succinate-semialdehyde dehydrogenase	forward
BMA_RS23015		1613904	801	hypothetical protein	reverse
BMA_RS23020		1614801	543	hypothetical protein	forward
BMA_RS23025		1615636	993	Rieske 2Fe-2S domain-containing protein	forward
BMA_RS23030		1616628	1038	oxygenase	forward
BMA_RS23035		1618083	1017	methyltransferase domain-containing protein	forward
BMA_RS23040		1619187	1545	PAS domain-containing methyl-accepting chemotaxis protein	reverse
BMA_RS23045		1620805	291	hypothetical protein	forward
BMA_RS23050		1621231	183	hypothetical protein	forward
BMA_RS23065		1622955	786	IclR family transcriptional regulator	forward
BMA_RS23070		1624101	720	TetR/AcrR family transcriptional regulator	forward
BMA_RS23075		1625369	1338	MFS transporter	reverse
BMA_RS23080		1626959	1188	amidohydrolase	reverse
BMA_RS23085		1628282	900	LysR family transcriptional regulator	forward
BMA_RS23090		1629415	783	ABC transporter substrate-binding protein	forward
BMA_RS23095		1630291	207	hypothetical protein	reverse
BMA_RS23100		1630513	2184	acyltransferase family protein	reverse
BMA_RS23105		1632899	1116	succinylglutamate desuccinylase/aspartoacylase family protein	forward
BMA_RS23115		1634487	810	MetQ/NlpA family ABC transporter substrate-binding protein	reverse
BMA_RS23140		1639939	972	LysR family transcriptional regulator	reverse
BMA_RS23145		1641033	873	pirin family protein	forward
BMA_RS23150		1642024	486	DUF1857 family protein	forward
BMA_RS23155		1642653	264	hemin uptake protein HemP	forward
BMA_RS23170		1645175	444	CesT family type III secretion system chaperone	reverse
BMA_RS23175		1645884	564	transposase	forward
BMA_RS23180	bprC	1646531	1062	two-component system response regulator BprC	reverse
BMA_RS23185	bprD	1647975	444	type III secretion system effector BprD	reverse
BMA_RS23190	bprB	1648674	672	two-component system response regulator BprB	reverse
BMA_RS23195	sicP	1649589	456	chaperone SicP	reverse
BMA_RS23200	bopA	1650196	1539	autophagy evasion T3SS effector BopA	reverse
BMA_RS23205		1651799	468	hypothetical protein	forward
BMA_RS23210		1652360	786	guanine nucleotide exchange factor BopE	forward
BMA_RS23215	bapC	1653596	564	type 3 secretion system effector BapC	reverse
BMA_RS23220	bapB	1654156	282	T3SS-associated acyl carrier protein BapB	reverse
BMA_RS23225	bapA	1654434	2694	type 3 secretion system effector BapA	reverse
BMA_RS23230	bipD	1657229	933	SctA family type III secretion system needle tip protein BipD	reverse
BMA_RS23235		1658223	291	H-NS histone family protein	reverse
BMA_RS23240	bipC	1658647	1260	IpaC/SipC family type III secretion system effector BipC	reverse
BMA_RS23245	bipB	1659948	1863	type III secretion system translocon subunit BipB	reverse
BMA_RS23250	bicA	1661829	516	SycD/LcrH family type III secretion system chaperone BicA	reverse
BMA_RS23255	bsaZ	1662470	1236	SctU family type III secretion system export apparatus subunit BsaZ	reverse
BMA_RS23260	bsaY	1663709	756	SctT family type III secretion system export apparatus subunit BsaY	reverse
BMA_RS23265	bsaX	1664498	255	SctS family type III secretion system export apparatus subunit BsaX	reverse
BMA_RS23270	spaP	1664788	681	SctR family type III secretion system export apparatus subunit SpaP	reverse
BMA_RS23275	bsaV	1665458	984	SctQ family type III secretion system cytoplasmic ring protein BsaV	reverse
BMA_RS23280		1666438	1248	BsaU protein	reverse
BMA_RS23285	bsaT	1667663	465	type III secretion system protein BsaT	reverse
BMA_RS23290	bsaS	1668124	1311	SctN family type III secretion system ATPase BsaS	reverse
BMA_RS23295	bsaR	1669431	408	type III secretion system protein BsaR	reverse
BMA_RS23300	bsaQ	1669850	2073	SctV family type III secretion system export apparatus subunit BsaQ	reverse
BMA_RS23305	bsaP	1671958	1122	SctW family type III secretion system gatekeeper subunit BsaP	reverse
BMA_RS23310	bsaO	1673076	1878	SctC family type III secretion system outer membrane ring subunit BsaO	reverse
BMA_RS23315	bsaN	1674967	642	T3SS3/T6SS1 transcriptional regulator BsaN	reverse
BMA_RS23320		1676119	1287	PrgH/EprH family type III secretion apparatus protein	forward
BMA_RS23325		1677402	270	EscF/YscF/HrpA family type III secretion system needle major subunit	forward
BMA_RS23330	bsaK	1677726	303	type III secretion system protein BsaK	forward
BMA_RS23335	basJ	1678033	951	SctJ family type III secretion inner membrane ring lipoprotein Bas	forward
BMA_RS23340		1678980	588	type III secretion apparatus protein OrgA/MxiK	forward
BMA_RS23345	orgB	1679536	795	SctL family type III secretion system stator protein OrgB	forward
BMA_RS23350		1680293	201	hypothetical protein	forward
BMA_RS23360		1681324	972	type III secretion system regulator BprP	forward
BMA_RS23365		1682310	438	hypothetical protein	forward
BMA_RS23370		1683757	1698	M4 family metallopeptidase	forward
BMA_RS23375		1686560	639	MarR family transcriptional regulator	reverse
BMA_RS23380		1687375	459	VOC family protein	forward
BMA_RS23390		1688397	1320	MFS transporter	forward
BMA_RS23395		1690077	888	LysR family transcriptional regulator	reverse
BMA_RS23400		1690963	1326	alpha-hydroxy-acid oxidizing protein	forward
BMA_RS23405		1692412	1665	peptidase S1	reverse
BMA_RS23410		1694244	567	DNA-binding protein	reverse
BMA_RS23415		1694833	1575	S8/S53 family peptidase	reverse
BMA_RS23420		1696838	615	LysE family translocator	reverse
BMA_RS23425		1697586	465	Lrp/AsnC family transcriptional regulator	forward
BMA_RS23430		1698392	387	SRPBCC domain-containing protein	forward
BMA_RS23435		1699172	1587	inorganic phosphate transporter	forward
BMA_RS23440		1700908	783	2OG-Fe(II) oxygenase	forward
BMA_RS23445		1702270	1608	acyl-CoA ligase (AMP-forming), exosortase A system-associated	forward
BMA_RS23455		1704202	270	hypothetical protein	reverse
BMA_RS23460	bpsR3	1704645	693	N-acyl-homoserine lactone dependent regulator BpsR3	forward
BMA_RS23465	bspI3	1705663	609	N-acylhomoserine lactone synthase BspI3	forward
BMA_RS23470		1706604	1326	NADH:flavin oxidoreductase/NADH oxidase family protein	forward
BMA_RS23475		1708275	852	ABC transporter permease subunit	reverse
BMA_RS23480		1709129	783	ATP-binding cassette domain-containing protein	reverse
BMA_RS23485		1709932	705	ABC transporter substrate-binding protein	reverse
BMA_RS23495		1711176	195	hypothetical protein	reverse
BMA_RS23500	bcsG	1711367	1557	cellulose biosynthesis protein BcsG	reverse
BMA_RS23505	bcsA	1712957	2547	UDP-forming cellulose synthase catalytic subunit	reverse
BMA_RS23510	yhjQ	1715500	864	cellulose synthase operon protein YhjQ	reverse
BMA_RS23515		1716360	213	hypothetical protein	reverse
BMA_RS23520	bcsE	1716569	2265	cellulose biosynthesis protein BcsE	reverse
BMA_RS23525		1718844	4743	BCSC C-terminal domain-containing protein	reverse
BMA_RS23530	bcsZ	1723565	1545	cellulase	reverse
BMA_RS23535	bcsB	1725114	2397	cellulose biosynthesis cyclic di-GMP-binding regulatory protein BcsB	reverse
BMA_RS23540		1727975	264	hypothetical protein	forward
BMA_RS23545		1728576	405	helix-turn-helix transcriptional regulator	forward
BMA_RS23550		1728977	1353	type II toxin-antitoxin system HipA family toxin	forward
BMA_RS23555		1730486	453	hypothetical protein	reverse
BMA_RS26165		1731039	147	hypothetical protein	reverse
BMA_RS23560		1731348	915	LysR family transcriptional regulator	reverse
BMA_RS23565	speB	1732429	954	agmatinase	forward
BMA_RS23570		1733658	339	hypothetical protein	forward
BMA_RS23575		1733993	1401	hypothetical protein	forward
BMA_RS23580		1736318	342	hypothetical protein	reverse
BMA_RS23585		1736739	801	hypothetical protein	forward
BMA_RS23590		1737794	222	hypothetical protein	forward
BMA_RS23595		1738166	885	hypothetical protein	forward
BMA_RS23600	sctC	1739118	1800	type III secretion system outer membrane ring subunit SctC	reverse
BMA_RS23605	pilV	1740987	1728	shufflon system plasmid conjugative transfer pilus tip adhesin PilV	reverse
BMA_RS23610	pilM	1742714	480	type IV pilus biogenesis protein PilM	reverse
BMA_RS23615	pilS	1743233	555	type 4a pilus major pilin PilS	reverse
BMA_RS23620		1743820	1077	type II secretion system F family protein	reverse
BMA_RS23625	tadA	1744886	1611	Flp pilus assembly complex ATPase component TadA	reverse
BMA_RS23630	pilP	1746493	501	type IV pilus biogenesis protein PilP	reverse
BMA_RS23635	pilO2	1747007	1299	type 4b pilus protein PilO2	reverse
BMA_RS23640		1748317	1773	PilN family type IVB pilus formation outer membrane protein	reverse
BMA_RS23645		1750089	570	TcpQ domain-containing protein	reverse
BMA_RS23650	tadA	1750975	1107	Flp pilus assembly complex ATPase component TadA	forward
BMA_RS23655		1752302	1791	secretion protein	reverse
BMA_RS23660		1754089	750	response regulator transcription factor	reverse
BMA_RS23665		1754889	1080	HAMP domain-containing histidine kinase	reverse
BMA_RS23670		1756102	624	hypothetical protein	reverse
BMA_RS23675		1756955	489	HrpB1 family type III secretion system apparatus protein	forward
BMA_RS23680		1757967	765	GNAT family N-acetyltransferase	reverse
BMA_RS23685		1758891	177	hypothetical protein	reverse
BMA_RS23690		1759076	411	hypothetical protein	forward
BMA_RS23695		1760031	1434	helix-turn-helix transcriptional regulator	reverse
BMA_RS23700		1761676	456	CesT family type III secretion system chaperone	reverse
BMA_RS23705		1762224	183	hypothetical protein	reverse
BMA_RS23710		1762576	252	hypothetical protein	reverse
BMA_RS23720		1764029	870	hypothetical protein	reverse
BMA_RS23725	sctS	1764895	264	type III secretion system export apparatus subunit SctS	reverse
BMA_RS23730	sctR	1765199	651	type III secretion system export apparatus subunit SctR	reverse
BMA_RS23735	sctQ	1765836	1299	type III secretion system cytoplasmic ring protein SctQ	reverse
BMA_RS23745	sctV	1767770	2073	type III secretion system export apparatus subunit SctV	reverse
BMA_RS23750	sctU	1769839	1083	type III secretion system export apparatus subunit SctU	reverse
BMA_RS23755		1771157	576	HrpB1 family type III secretion system apparatus protein	forward
BMA_RS23760		1771746	417	type III secretion protein HrpB2	forward
BMA_RS23770		1773008	678	type III secretion protein HrpB4	forward
BMA_RS23775	sctL	1773670	717	type III secretion system stator protein SctL	forward
BMA_RS23780	sctN	1774383	1329	type III secretion system ATPase SctN	forward
BMA_RS23785		1775708	528	type III secretion protein HrpB7	forward
BMA_RS23790	sctT	1776232	1005	type III secretion system export apparatus subunit SctT	forward
BMA_RS23795		1777220	378	hypothetical protein	reverse
BMA_RS23800		1777604	1767	hypothetical protein	forward
BMA_RS23805		1779615	954	TauD/TfdA family dioxygenase	reverse
BMA_RS23810		1780636	10005	non-ribosomal peptide synthetase	reverse
BMA_RS23885		1810262	1170	histidine kinase	reverse
BMA_RS23910		1816905	492	hypothetical protein	forward
BMA_RS23925		1819090	189	hypothetical protein	forward
BMA_RS23950		1824452	393	hypothetical protein	forward
BMA_RS24115		1861786	2463	glycosyltransferase	reverse
BMA_RS24120		1864245	1467	oligosaccharide flippase family protein	reverse
BMA_RS24125		1865760	2010	hypothetical protein	reverse
BMA_RS24250		1892709	948	hypothetical protein	reverse
BMA_RS24280		1901626	144	hypothetical protein	reverse
BMA_RS24285		1901845	975	AraC family transcriptional regulator	forward
BMA_RS24340		1912078	1452	bifunctional 2-methylcitrate dehydratase/aconitate hydratase	forward
BMA_RS24375		1922900	939	type VI secretion system ImpA family N-terminal domain-containing protein	reverse
BMA_RS24380		1925547	1515	acetyl-CoA hydrolase/transferase family protein	reverse
BMA_RS24385		1927426	690	CDP-alcohol phosphatidyltransferase family protein	forward
BMA_RS24395		1928875	1002	HpnL family protein	forward
BMA_RS24400		1929915	768	phosphocholine cytidylyltransferase family protein	forward
BMA_RS24405	aepX	1930679	1689	phosphoenolpyruvate mutase	forward
BMA_RS24415		1933556	1068	2-aminoethylphosphonate aminotransferase	forward
BMA_RS24420		1934769	768	DJ-1/PfpI family protein	reverse
BMA_RS24425		1935609	966	GlxA family transcriptional regulator	forward
BMA_RS24430		1936813	1074	FUSC family protein	forward
BMA_RS24435		1938200	1212	multidrug effflux MFS transporter	reverse
BMA_RS24440		1939515	1503	PLP-dependent aminotransferase family protein	forward
BMA_RS24445		1941205	1023	transglutaminase family protein	reverse
BMA_RS24450		1942218	2697	circularly permuted type 2 ATP-grasp protein	reverse
BMA_RS24455		1945054	3423	transglutaminase family protein	reverse
BMA_RS24460		1948613	957	transglutaminase family protein	reverse
BMA_RS24465		1949578	942	alpha-E domain-containing protein	reverse
BMA_RS24470		1950614	1416	circularly permuted type 2 ATP-grasp protein	reverse
BMA_RS24475		1952325	207	hypothetical protein	reverse
BMA_RS24480		1952763	624	nitroreductase	forward
BMA_RS24485		1953461	504	hypothetical protein	forward
BMA_RS24490		1954522	1098	lytic polysaccharide monooxygenase	forward
BMA_RS24495	ahpC	1955879	564	peroxiredoxin	forward
BMA_RS24525		1961470	321	DUF4212 domain-containing protein	reverse
BMA_RS24620		1978749	1023	substrate-binding domain-containing protein	reverse
BMA_RS24635	rpiB	1982469	495	ribose 5-phosphate isomerase B	forward
BMA_RS24660		1986646	1089	extracellular solute-binding protein	reverse
BMA_RS24700		1996288	1122	iron ABC transporter permease	forward
BMA_RS24715		1999304	2142	PBP1A family penicillin-binding protein	reverse
BMA_RS24720	argP	2001622	978	HTH-type transcriptional regulator ArgP	forward
BMA_RS26180		2006604	171	hypothetical protein	forward
BMA_RS24790		2019432	1158	DUF1311 domain-containing protein	reverse
BMA_RS24800		2024494	444	DUF4087 domain-containing protein	forward
BMA_RS24805		2025140	480	GNAT family N-acetyltransferase	reverse
BMA_RS24810		2025935	417	hypothetical protein	forward
BMA_RS26185		2026615	156	hypothetical protein	reverse
BMA_RS24815		2026967	1497	hypothetical protein	reverse
BMA_RS24820		2028537	696	MgtC/SapB family protein	reverse
BMA_RS24825		2029344	1104	AGE family epimerase/isomerase	forward
BMA_RS24830		2030530	882	LysR family transcriptional regulator	reverse
BMA_RS24840		2033350	1614	Tar ligand binding domain-containing protein	reverse
BMA_RS26340		2058810	312	hypothetical protein	forward
BMA_RS24950		2063303	876	allophanate hydrolase subunit 1	forward
BMA_RS24965		2067188	246	hypothetical protein	reverse
BMA_RS24980		2069263	1296	aminotransferase class I/II-fold pyridoxal phosphate-dependent enzyme	forward
BMA_RS25050	tssE	2087652	582	type VI secretion system baseplate subunit TssE	reverse
BMA_RS25145		2113329	378	hypothetical protein	forward
BMA_RS25195		2125557	441	hypothetical protein	reverse
BMA_RS25200		2126146	297	hypothetical protein	reverse
BMA_RS25205		2126499	1041	fatty acid desaturase	reverse
BMA_RS25210		2127833	837	PhnD/SsuA/transferrin family substrate-binding protein	forward
BMA_RS25215		2129011	903	LysR family transcriptional regulator	reverse
BMA_RS25220		2130093	1191	amidohydrolase	forward
BMA_RS25230		2132671	630	porin	forward
BMA_RS25235	dbpA	2133494	1398	ATP-dependent RNA helicase DbpA	forward
BMA_RS25335		2158839	609	hypothetical protein	reverse
BMA_RS25340		2159568	606	DUF4142 domain-containing protein	reverse
BMA_RS25345		2160211	858	glucose 1-dehydrogenase	reverse
BMA_RS25355		2161279	567	hypothetical protein	reverse
BMA_RS25365		2162559	1032	SDR family oxidoreductase	reverse
BMA_RS25375		2164392	1332	glycosyltransferase family 1 protein	forward
BMA_RS25380		2165720	1047	SDR family oxidoreductase	forward
BMA_RS25385		2166895	2316	PAS domain-containing hybrid sensor histidine kinase/response regulator	reverse
BMA_RS25390		2169345	693	PIG-L family deacetylase	forward
BMA_RS25395		2170016	948	glycosyltransferase family 2 protein	forward
BMA_RS25400		2170987	1371	sigma-54-dependent Fis family transcriptional regulator	reverse
BMA_RS25410		2172746	969	sigma-54-dependent Fis family transcriptional regulator	forward
BMA_RS25420		2174880	1116	glycosyltransferase family 9 protein	reverse
BMA_RS25425		2175992	1002	glycosyltransferase	reverse
BMA_RS25430		2176990	1755	carbamoyltransferase	reverse
BMA_RS25435		2178748	1878	glycosyltransferase family 9 protein	reverse
BMA_RS25440		2180622	603	HAD-IIIA family hydrolase	reverse
BMA_RS25445		2181244	756	SDR family oxidoreductase	reverse
BMA_RS25450		2182212	495	hypothetical protein	reverse
BMA_RS25465		2187491	1302	phophatidylserine decarboxylase associated domain-containing protein	reverse
BMA_RS25470		2188954	708	succinate dehydrogenase/fumarate reductase iron-sulfur subunit	reverse
BMA_RS25475		2189744	246	hypothetical protein	reverse
BMA_RS25480		2190309	900	NAD(P)-dependent oxidoreductase	reverse
BMA_RS25485		2191337	1350	LLM class flavin-dependent oxidoreductase	reverse
BMA_RS25490		2192967	816	4'-phosphopantetheinyl transferase superfamily protein	reverse
BMA_RS25495		2193791	213	hypothetical protein	reverse
BMA_RS25500		2194000	1254	MFS transporter	reverse
BMA_RS25505		2195616	681	flavin reductase	reverse
BMA_RS25510		2196296	492	hypothetical protein	reverse
BMA_RS25515		2196981	1158	autoinducer binding domain-containing protein	reverse
BMA_RS25520	lpdA	2198791	1401	dihydrolipoyl dehydrogenase	reverse
BMA_RS25525		2200196	1452	2-oxo acid dehydrogenase subunit E2	reverse
BMA_RS25530		2201649	1044	alpha-ketoacid dehydrogenase subunit beta	reverse
BMA_RS25535		2202698	1233	3-methyl-2-oxobutanoate dehydrogenase (2-methylpropanoyl-transferring) subunit alpha	reverse
BMA_RS25545		2205183	441	SRPBCC family protein	forward
BMA_RS25550		2205958	1116	SRPBCC family protein	reverse
BMA_RS25555		2207371	936	LysR family transcriptional regulator	forward
BMA_RS25560		2208722	198	hypothetical protein	forward
BMA_RS25565		2208979	1899	GMC family oxidoreductase	forward
BMA_RS25570		2211188	2274	FAD-dependent oxidoreductase	reverse
BMA_RS25575		2213594	396	TraR/DksA C4-type zinc finger protein	reverse
BMA_RS25580	phaZ	2215356	1266	polyhydroxyalkanoate depolymerase	forward
BMA_RS25585		2216870	1842	ribonucleotide reductase-like protein	forward
BMA_RS25590		2218786	1803	bifunctional aminoglycoside phosphotransferase/ATP-binding protein	forward
BMA_RS25595		2220722	297	quinone oxidoreductase	forward
BMA_RS25605		2222144	1833	STAS domain-containing protein	forward
BMA_RS26345		2224009	375	hypothetical protein	forward
BMA_RS25615		2224356	450	CBS domain-containing protein	reverse
BMA_RS25620		2225259	654	SagB/ThcOx family dehydrogenase	forward
BMA_RS25625		2225980	435	Hsp20/alpha crystallin family protein	reverse
BMA_RS25630		2226820	1131	porin	reverse
BMA_RS25635		2228027	1806	fatty acid--CoA ligase	reverse
BMA_RS25640		2230145	2754	LuxR family transcriptional regulator	reverse
BMA_RS25650		2234226	984	quinone oxidoreductase	forward
BMA_RS25655		2235211	849	TauD/TfdA family dioxygenase	forward
BMA_RS25660		2236122	1056	3-keto-5-aminohexanoate cleavage protein	forward
BMA_RS25665		2237344	1326	MFS transporter	forward
BMA_RS25675		2239945	2922	molybdopterin-dependent oxidoreductase	forward
BMA_RS25680		2242880	798	4Fe-4S dicluster domain-containing protein	forward
BMA_RS25685		2243735	951	dimethyl sulfoxide reductase anchor subunit	forward
BMA_RS25690		2245816	888	polysaccharide deacetylase family protein	forward
BMA_RS25695		2247179	1392	putative glycoside hydrolase	forward
BMA_RS25700		2248753	2535	transglycosylase domain-containing protein	reverse
BMA_RS25705		2251306	222	hypothetical protein	forward
BMA_RS25710		2251970	1569	thioredoxin family protein	reverse
BMA_RS25715		2253968	237	hypothetical protein	reverse
BMA_RS25720		2254233	1173	porin	reverse
BMA_RS25725		2255730	1587	amidase	reverse
BMA_RS25730		2257528	627	hypothetical protein	forward
BMA_RS25735		2258346	576	GNAT family N-acetyltransferase	reverse
BMA_RS25740		2258918	558	GNAT family N-acetyltransferase	reverse
BMA_RS25745		2259480	1362	Zn-dependent protease	reverse
BMA_RS25750		2260841	1434	TldD/PmbA family protein	reverse
BMA_RS25755		2262267	417	hypothetical protein	reverse
BMA_RS25760		2263490	1401	cache domain-containing protein	forward
BMA_RS25765		2264887	648	response regulator transcription factor	forward
BMA_RS25850		2286641	7017	SDR family oxidoreductase	reverse
BMA_RS25875		2300452	1347	aspartate aminotransferase family protein	reverse
BMA_RS25940		2312432	369	response regulator	reverse
BMA_RS25965		2317360	198	zf-HC2 domain-containing protein	forward
